# Supplementary material for: Comparative Transcriptomics Identifies Neuronal and Metabolic Adaptations to Hypergravity and Microgravity in Caenorhabditis elegans
Source: iScience. 2020 Nov 25;23(12):101734. doi: 10.1016/j.isci.2020.101734 (PMC7756135; doi:10.1016/j.isci.2020.101734)
Supplement: Table S1. Complete Lists of Differentially Expressed Genes for Each Comparison, Related to Figures 1–4 [file mmc2.xlsx]

## Sheet: Hypergravity - 5xg
Gene ID	LogFC	P-value	FDR
Upregulated:
No significantly differentially expressed genes
Downregulated:
No significantly differentially expressed genes

## Sheet: Hypergravity - 10xg
Gene ID	LogFC	P-value	FDR
Upregulated:
WBGene00000169	3.29424	6.65544e-06	0.0273384
WBGene00000650	2.6181	1.67044e-05	0.0273384
WBGene00007283	2.99332	1.87962e-05	0.0273384
WBGene00007560	2.4765	1.93369e-05	0.0273384
WBGene00010568	2.63462	1.98944e-05	0.0273384
WBGene00009041	2.1158	2.12123e-05	0.0273384
WBGene00009565	2.48202	2.24063e-05	0.0273384
WBGene00017307	2.41482	2.7793e-05	0.0284174
WBGene00016088	2.83503	2.91132e-05	0.0284174
WBGene00008825	2.3955	3.97538e-05	0.0328466
WBGene00009215	2.90205	4.34538e-05	0.0328466
WBGene00012239	2.74318	4.37461e-05	0.0328466
WBGene00009292	1.91171	6.2943e-05	0.0419733
WBGene00020290	1.98059	6.90708e-05	0.0419733
WBGene00009042	3.00757	7.3967e-05	0.0419733
WBGene00011898	1.86835	7.56005e-05	0.0419733
WBGene00016449	2.03165	7.74018e-05	0.0419733
WBGene00017659	2.15662	8.5216e-05	0.0426458
WBGene00014097	1.69175	8.98095e-05	0.0426458
WBGene00016319	1.68204	9.37839e-05	0.0426458
WBGene00009898	2.353	0.000101127	0.0426458
WBGene00003184	1.98458	0.000103994	0.0426458
WBGene00009213	2.50549	0.000104856	0.0426458
WBGene00021279	2.15909	0.000109317	0.0426819
WBGene00016636	2.37328	0.000134313	0.0452687
WBGene00001858	2.03697	0.000140359	0.0452687
WBGene00008197	2.39102	0.000140711	0.0452687
WBGene00009221	3.24914	0.000147867	0.0452687
WBGene00000888	2.43658	0.000148568	0.0452687
WBGene00012405	1.77531	0.000155386	0.0452687
WBGene00020467	1.82392	0.000167428	0.0452687
WBGene00004813	2.01167	0.000177414	0.0452687
WBGene00009606	1.81116	0.000185259	0.0452687
WBGene00004819	2.22893	0.000188084	0.0452687
WBGene00009731	1.70593	0.000188494	0.0452687
WBGene00007653	2.67229	0.000193341	0.0452687
WBGene00017134	2.71261	0.00019443	0.0452687
WBGene00020033	1.92079	0.000200526	0.0452687
WBGene00006808	1.90427	0.000209192	0.0452687
WBGene00019800	1.76175	0.000214347	0.0452687
WBGene00008377	2.11287	0.000221218	0.0452687
WBGene00012540	2.78774	0.00022261	0.0452687
WBGene00016204	1.79629	0.000233188	0.0456467
WBGene00010539	1.77565	0.000233822	0.0456467
WBGene00019839	1.68993	0.000258029	0.0466706
WBGene00010835	1.86349	0.00026255	0.0466706
WBGene00007332	2.36091	0.000279366	0.0478402
WBGene00012429	1.65611	0.000300784	0.0484258
WBGene00004701	1.6209	0.000309277	0.0484258
WBGene00004078	1.6936	0.000316018	0.0484258
WBGene00020588	2.25493	0.000322606	0.0484258
WBGene00022822	1.64155	0.000325496	0.0484258
WBGene00008341	1.92092	0.000340889	0.0484258
WBGene00017541	1.92606	0.000343005	0.0484258
WBGene00007459	2.62251	0.0003441	0.0484258
WBGene00011063	1.6779	0.00034412	0.0484258
WBGene00008295	2.32632	0.000351877	0.0484258
WBGene00001921	2.03987	0.000352242	0.0484258
WBGene00003647	1.78379	0.000363469	0.049253
WBGene00007138	1.56232	0.00036835	0.049253
WBGene00018636	2.05526	0.000374716	0.0492686
WBGene00020040	1.54581	0.000378562	0.0492686
WBGene00018041	2.2781	0.00040289	0.0499825
WBGene00014034	1.90148	0.000412762	0.0499825
WBGene00009551	1.67205	0.000414345	0.0499825
WBGene00001589	1.72693	0.000414771	0.0499825
WBGene00011010	1.50941	0.000423606	0.0504246
WBGene00000777	1.64265	0.000452274	0.0520949
WBGene00018187	1.78408	0.000453649	0.0520949
WBGene00006491	1.84166	0.000484071	0.0548602
WBGene00022653	2.23133	0.000490183	0.0548602
WBGene00003784	1.46789	0.00049459	0.0548602
WBGene00007458	1.93016	0.000508207	0.0557371
WBGene00013857	1.2536	0.000540881	0.0580169
WBGene00022043	2.22215	0.000560261	0.0594425
WBGene00013394	1.76796	0.000580403	0.0609138
WBGene00011201	1.65927	0.000589509	0.0609138
WBGene00015916	1.55454	0.000615551	0.0623868
WBGene00004239	1.37018	0.000623392	0.0623868
WBGene00011446	1.65688	0.000636072	0.0623868
WBGene00021832	1.37701	0.000646484	0.0623868
WBGene00012558	1.28299	0.000647985	0.0623868
WBGene00007221	2.01101	0.000656153	0.0623868
WBGene00014177	1.43162	0.000658318	0.0623868
WBGene00015355	1.85191	0.000683765	0.0641753
WBGene00018335	2.1094	0.000712339	0.0662204
WBGene00012556	1.78684	0.000723464	0.0666201
WBGene00017985	1.94862	0.000745311	0.0668767
WBGene00011143	1.73865	0.000753873	0.0668767
WBGene00007109	1.32996	0.000760036	0.0668767
WBGene00007649	1.71545	0.000760928	0.0668767
WBGene00020039	1.76475	0.000767359	0.0668767
WBGene00007303	1.52405	0.000778662	0.0671604
WBGene00011464	1.344	0.000787256	0.0671604
WBGene00009287	1.83833	0.000823986	0.0680204
WBGene00001900	2.13291	0.000844764	0.0680204
WBGene00017005	1.37019	0.000844955	0.0680204
WBGene00008464	1.2996	0.000856864	0.0680204
WBGene00015828	1.33059	0.000864105	0.0680204
WBGene00010436	2.02267	0.000873359	0.0681988
WBGene00003075	1.86704	0.000883932	0.0684767
WBGene00011320	1.48847	0.000902345	0.0689258
WBGene00001830	1.50269	0.000906163	0.0689258
WBGene00016313	1.74959	0.000929155	0.0689258
WBGene00008169	1.26945	0.000936609	0.0689258
WBGene00002255	1.4319	0.000937201	0.0689258
WBGene00001774	1.35567	0.000938658	0.0689258
WBGene00022455	1.45476	0.000939159	0.0689258
WBGene00015590	1.53104	0.000952919	0.0694137
WBGene00021002	1.83767	0.000973832	0.0704116
WBGene00014148	1.60655	0.00100071	0.0712988
WBGene00018337	1.51076	0.00100813	0.0713066
WBGene00021785	1.65209	0.00102475	0.0713104
WBGene00021938	1.75281	0.0010488	0.0713104
WBGene00000301	1.54706	0.00104982	0.0713104
WBGene00002254	1.30476	0.00105062	0.0713104
WBGene00001051	1.32472	0.0010547	0.0713104
WBGene00020994	1.39473	0.0010621	0.0713104
WBGene00011986	1.63867	0.00107393	0.0713104
WBGene00007642	1.94375	0.00111726	0.0736865
WBGene00004017	1.60061	0.00112672	0.0738117
WBGene00016844	1.4667	0.0011592	0.0748606
WBGene00011229	2.0732	0.00116364	0.0748606
WBGene00022399	1.7727	0.00116574	0.0748606
WBGene00020825	1.36996	0.00118542	0.0756268
WBGene00009176	1.56581	0.00120289	0.0762427
WBGene00011501	1.23894	0.00121669	0.0766199
WBGene00013567	1.73517	0.00123591	0.0773313
WBGene00010185	2.10949	0.00125396	0.0779613
WBGene00010000	1.72087	0.00128718	0.0780987
WBGene00011124	1.50784	0.00129758	0.0780987
WBGene00001647	1.42133	0.00130522	0.0780987
WBGene00011852	1.472	0.00130962	0.0780987
WBGene00001995	1.58879	0.0013099	0.0780987
WBGene00022018	1.36573	0.00131443	0.0780987
WBGene00017258	1.70132	0.00132018	0.0780987
WBGene00000634	1.42355	0.00133507	0.0781016
WBGene00009966	1.72778	0.00133623	0.0781016
WBGene00001436	1.17014	0.00136405	0.0786203
WBGene00016192	1.2563	0.00139281	0.0786203
WBGene00010084	1.31218	0.00139371	0.0786203
WBGene00012527	1.41118	0.00139461	0.0786203
WBGene00020379	1.16864	0.00145929	0.0786203
WBGene00015933	1.50071	0.0014623	0.0786203
WBGene00017532	1.73639	0.00147264	0.0786203
WBGene00017843	1.65743	0.00147274	0.0786203
WBGene00001390	1.73241	0.00148072	0.0786203
WBGene00007150	1.23623	0.00148765	0.0786203
WBGene00007573	1.84553	0.00149009	0.0786203
WBGene00006375	1.66015	0.00154343	0.0802938
WBGene00016178	1.14561	0.00154648	0.0802938
WBGene00007553	1.17702	0.00156522	0.0808368
WBGene00010285	1.32214	0.0015833	0.0813399
WBGene00017289	1.38728	0.0016138	0.0817668
WBGene00009155	1.53485	0.00162483	0.0817668
WBGene00020199	1.40517	0.00162512	0.0817668
WBGene00009943	1.70057	0.00165672	0.0824729
WBGene00010051	1.49403	0.00167103	0.0824729
WBGene00015746	1.30283	0.00167875	0.0824729
WBGene00017259	1.42427	0.00168353	0.0824729
WBGene00008605	1.80431	0.00168734	0.0824729
WBGene00015310	1.22822	0.00169595	0.0824729
WBGene00000405	1.34887	0.00169967	0.0824729
WBGene00011348	1.69077	0.00170674	0.0824729
WBGene00010065	1.42997	0.00176143	0.0827786
WBGene00007775	1.25612	0.00177541	0.0827786
WBGene00015112	1.24284	0.00178387	0.0827786
WBGene00015327	1.73552	0.00181846	0.0827786
WBGene00018698	1.51843	0.00181905	0.0827786
WBGene00010473	1.97038	0.00182332	0.0827786
WBGene00008526	1.21795	0.00184801	0.082784
WBGene00016596	1.24339	0.00187184	0.0833368
WBGene00010006	1.21104	0.00189	0.0833368
WBGene00015646	1.47248	0.0018946	0.0833368
WBGene00004750	1.80866	0.0019113	0.0833368
WBGene00012878	1.40873	0.00191156	0.0833368
WBGene00015095	1.90705	0.00193397	0.0833368
WBGene00013697	1.17005	0.00194307	0.0833368
WBGene00015312	1.42208	0.00195368	0.0833368
WBGene00003657	1.24588	0.00195453	0.0833368
WBGene00017132	1.18822	0.00195514	0.0833368
WBGene00013263	1.67443	0.00196928	0.0835747
WBGene00019712	1.1251	0.00204253	0.084962
WBGene00011460	1.41338	0.00208141	0.0858855
WBGene00012662	1.6003	0.00208533	0.0858855
WBGene00004702	1.07462	0.00210501	0.0859667
WBGene00004917	1.68232	0.00211372	0.0859667
WBGene00015939	1.19849	0.00213692	0.0863952
WBGene00009937	1.24632	0.00215081	0.0863952
WBGene00012021	1.86654	0.00217148	0.0867298
WBGene00002248	1.47123	0.00218267	0.0867298
WBGene00002061	1.19657	0.00223546	0.0868405
WBGene00016402	1.48928	0.00224183	0.0868405
WBGene00001934	1.32248	0.00224196	0.0868405
WBGene00012608	1.6506	0.00227068	0.0872604
WBGene00015145	1.11272	0.00234437	0.0890403
WBGene00021014	1.76406	0.0023725	0.0894777
WBGene00021112	1.18039	0.00237422	0.0894777
WBGene00001862	1.33973	0.00242553	0.090754
WBGene00022398	1.34664	0.00242797	0.090754
WBGene00017708	1.58074	0.00248961	0.0919812
WBGene00022669	1.23276	0.00255882	0.0919812
WBGene00015329	1.73256	0.00255894	0.0919812
WBGene00006377	2.2072	0.00256434	0.0919812
WBGene00013234	1.36689	0.00257355	0.0919812
WBGene00000099	1.12203	0.00259512	0.0919812
WBGene00016027	1.67429	0.00259866	0.0919812
WBGene00008323	1.28252	0.00259957	0.0919812
WBGene00012436	1.36084	0.00260988	0.0919812
WBGene00015084	1.53972	0.00261844	0.0919812
WBGene00001069	1.23437	0.00261969	0.0919812
WBGene00021114	1.76383	0.00263351	0.0921351
WBGene00000226	1.72502	0.00265764	0.0926472
WBGene00004133	1.31674	0.00275119	0.0951962
WBGene00021035	1.1639	0.00275492	0.0951962
WBGene00021153	1.68291	0.00276977	0.0951962
WBGene00000425	1.3925	0.00283323	0.0966963
WBGene00022599	1.25234	0.0028524	0.0970116
WBGene00020064	1.42925	0.00289182	0.0978211
WBGene00016170	1.33136	0.00292593	0.0978211
WBGene00019429	1.16286	0.00293634	0.0978211
WBGene00001607	1.22509	0.00305469	0.0998231
WBGene00000653	1.17334	0.00308269	0.0998231
WBGene00018297	1.15619	0.00309638	0.0998231
WBGene00015091	1.46525	0.0031175	0.100099
WBGene00007971	1.068	0.00318481	0.10126
WBGene00011306	1.36551	0.00320546	0.101312
WBGene00019842	1.4	0.00327131	0.102344
WBGene00000896	1.29101	0.00328438	0.102424
WBGene00016435	1.19775	0.00329506	0.10243
WBGene00006368	1.10813	0.00335539	0.103206
WBGene00011796	1.22414	0.00336525	0.103206
WBGene00021641	1.26203	0.00336614	0.103206
WBGene00001309	1.12076	0.00338565	0.103206
WBGene00000687	1.53346	0.00339188	0.103206
WBGene00017647	1.09765	0.00339403	0.103206
WBGene00006741	1.23524	0.00340604	0.103213
WBGene00018743	1.28414	0.00341788	0.103213
WBGene00004971	1.29238	0.00342599	0.103213
WBGene00012650	1.32859	0.00347866	0.103904
WBGene00006994	1.27877	0.00348431	0.103904
WBGene00003912	1.43894	0.00349784	0.103904
WBGene00020738	1.47087	0.00351739	0.103904
WBGene00003948	2.22801	0.00352765	0.103904
WBGene00014117	1.2461	0.00353573	0.103904
WBGene00011908	1.04395	0.00353831	0.103904
WBGene00010124	1.25038	0.003559	0.103904
WBGene00015099	1.07559	0.00355943	0.103904
WBGene00008710	1.00023	0.00356666	0.103904
WBGene00009387	1.55427	0.0035792	0.103904
WBGene00004217	1.88235	0.00358731	0.103904
WBGene00013692	1.2959	0.00361357	0.103929
WBGene00011020	1.24365	0.00367337	0.104185
WBGene00011489	1.3083	0.00368087	0.104185
WBGene00004064	1.10284	0.00369372	0.104192
WBGene00009272	1.00836	0.00371647	0.104192
WBGene00017986	1.05289	0.00372273	0.104192
WBGene00001721	1.04137	0.00372535	0.104192
Downregulated:
WBGene00001768	-2.21214	1.09244e-05	0.0273384
WBGene00007036	-1.98389	0.00012446	0.0452687
WBGene00009476	-2.14242	0.000129786	0.0452687
WBGene00011680	-2.28226	0.000171628	0.0452687
WBGene00009339	-1.70705	0.000204344	0.0452687
WBGene00012421	-1.78621	0.000207256	0.0452687
WBGene00011042	-1.61228	0.000240783	0.0460403
WBGene00006660	-1.92344	0.000245272	0.0460403
WBGene00010935	-1.6908	0.000267242	0.0466706
WBGene00011244	-2.72102	0.000267755	0.0466706
WBGene00008915	-1.9103	0.000296944	0.0484258
WBGene00001763	-2.00619	0.000304386	0.0484258
WBGene00009773	-1.73272	0.000313357	0.0484258
WBGene00010262	-1.68732	0.000406964	0.0499825
WBGene00017983	-1.55466	0.000411357	0.0499825
WBGene00018910	-2.45772	0.000448753	0.0520949
WBGene00009001	-1.70989	0.000521297	0.0565376
WBGene00003617	-1.45826	0.000592851	0.0609138
WBGene00010497	-2.81607	0.000654013	0.0623868
WBGene00007007	-2.30563	0.000732276	0.0668014
WBGene00016719	-1.3613	0.000791256	0.0671604
WBGene00006942	-1.85846	0.000824777	0.0680204
WBGene00015694	-1.63652	0.000841246	0.0680204
WBGene00017703	-1.72031	0.000846953	0.0680204
WBGene00011699	-1.73655	0.000860282	0.0680204
WBGene00016388	-1.79425	0.00098579	0.0707522
WBGene00016670	-1.80646	0.0010281	0.0713104
WBGene00013244	-1.35653	0.00106818	0.0713104
WBGene00021465	-1.79964	0.00131177	0.0780987
WBGene00000659	-1.24731	0.00136612	0.0786203
WBGene00009722	-1.61933	0.00141494	0.0786203
WBGene00015225	-1.43871	0.00143192	0.0786203
WBGene00009077	-1.75228	0.00145272	0.0786203
WBGene00010945	-1.76523	0.00145723	0.0786203
WBGene00015067	-1.96446	0.00146032	0.0786203
WBGene00008352	-1.37098	0.00148195	0.0786203
WBGene00021081	-1.84245	0.00150646	0.0790566
WBGene00022013	-2.80844	0.00160713	0.0817668
WBGene00011285	-1.89477	0.00171782	0.0825993
WBGene00017806	-1.86755	0.00174518	0.0827786
WBGene00017788	-1.38729	0.00174656	0.0827786
WBGene00015495	-1.77519	0.001783	0.0827786
WBGene00003723	-1.29663	0.00178652	0.0827786
WBGene00015549	-1.98617	0.00179172	0.0827786
WBGene00020658	-1.28989	0.00180065	0.0827786
WBGene00019619	-1.2942	0.00183451	0.082784
WBGene00008792	-2.64817	0.00184888	0.082784
WBGene00017928	-1.2672	0.00192708	0.0833368
WBGene00013823	-1.13145	0.00198129	0.0837201
WBGene00016061	-1.09311	0.00199974	0.0841355
WBGene00015132	-2.15804	0.00203545	0.084962
WBGene00012648	-1.4351	0.0020455	0.084962
WBGene00021953	-1.20596	0.00211093	0.0859667
WBGene00013899	-1.6091	0.00214224	0.0863952
WBGene00006318	-1.26287	0.00218579	0.0867298
WBGene00015250	-1.16337	0.00220094	0.0868405
WBGene00021072	-1.19743	0.00221853	0.0868405
WBGene00007660	-1.47662	0.0022228	0.0868405
WBGene00015402	-1.38717	0.00226712	0.0872604
WBGene00009140	-1.42515	0.00230646	0.0881122
WBGene00003385	-1.8859	0.0023109	0.0881122
WBGene00001588	-1.25106	0.00243598	0.090754
WBGene00017304	-1.30697	0.00244576	0.0907721
WBGene00019473	-1.13854	0.00250253	0.0919812
WBGene00006546	-1.64544	0.0025316	0.0919812
WBGene00001753	-1.31909	0.00256071	0.0919812
WBGene00018044	-1.3376	0.0025963	0.0919812
WBGene00017582	-1.32457	0.00276299	0.0951962
WBGene00015076	-1.34462	0.00279778	0.0958214
WBGene00017010	-1.42132	0.00291591	0.0978211
WBGene00007058	-1.47005	0.00292376	0.0978211
WBGene00014002	-1.51489	0.00293005	0.0978211
WBGene00004144	-1.13649	0.00297072	0.0986299
WBGene00006617	-1.34469	0.00299375	0.0990577
WBGene00011116	-1.32079	0.00300558	0.0991129
WBGene00008490	-1.35396	0.00305132	0.0998231
WBGene00018024	-1.254	0.00307274	0.0998231
WBGene00010510	-1.02698	0.00307878	0.0998231
WBGene00008477	-1.80088	0.0030987	0.0998231
WBGene00009308	-1.2432	0.00312821	0.100113
WBGene00008447	-1.49318	0.00314268	0.100247
WBGene00001839	-1.16269	0.00321312	0.101312
WBGene00002176	-2.20293	0.00321758	0.101312
WBGene00000560	-1.55027	0.0032577	0.102246
WBGene00003706	-1.45647	0.0033339	0.103206
WBGene00017964	-1.30285	0.00355482	0.103904
WBGene00009383	-1.19448	0.00361658	0.103929
WBGene00014012	-1.30318	0.00362011	0.103929
WBGene00018172	-1.23702	0.00364413	0.104185
WBGene00012689	-1.15317	0.00367573	0.104185
WBGene00001650	-1.14623	0.0036824	0.104185
WBGene00021566	-1.24456	0.003753	0.104666

## Sheet: Hypergravity - 15xg
Gene ID	LogFC	P-value	FDR
Upregulated:
WBGene00009041	2.81952	2.10997e-08	0.000108745
WBGene00000650	3.22182	4.09892e-08	0.000133365
WBGene00000601	2.24164	1.72897e-07	0.000337529
WBGene00000169	2.95941	5.55941e-07	0.000575423
WBGene00004239	1.94458	7.29723e-07	0.000575423
WBGene00018701	1.92905	8.16315e-07	0.000575423
WBGene00013380	1.93164	8.37697e-07	0.000575423
WBGene00009042	3.29249	8.97094e-07	0.000575423
WBGene00015646	2.34433	1.00217e-06	0.000575423
WBGene00009215	2.91656	1.25355e-06	0.000643996
WBGene00022822	2.03643	1.37719e-06	0.000672137
WBGene00009213	2.7129	1.52943e-06	0.000710893
WBGene00000667	2.08183	2.07432e-06	0.000837375
WBGene00009531	1.98743	2.16111e-06	0.000837375
WBGene00018297	1.83305	2.24353e-06	0.000837375
WBGene00001606	2.29791	2.34726e-06	0.000837375
WBGene00002125	2.54408	2.48785e-06	0.000837375
WBGene00020626	1.82697	3.05168e-06	0.000927483
WBGene00000301	2.05265	3.13564e-06	0.000927483
WBGene00020379	1.60077	3.53367e-06	0.00098549
WBGene00020948	1.67245	4.62769e-06	0.0011261
WBGene00000669	1.6757	5.11186e-06	0.00118802
WBGene00014097	1.59898	5.54639e-06	0.00122861
WBGene00007709	1.80959	5.93301e-06	0.00122861
WBGene00009221	3.18087	6.76656e-06	0.0012462
WBGene00011063	1.79033	7.4743e-06	0.00128994
WBGene00019811	2.27534	7.53268e-06	0.00128994
WBGene00003784	1.6283	7.79735e-06	0.00129006
WBGene00003864	1.91753	7.7977e-06	0.00129006
WBGene00017986	1.50063	9.29428e-06	0.00148724
WBGene00004798	1.53709	1.04445e-05	0.00164434
WBGene00011010	1.59344	1.07713e-05	0.00166887
WBGene00017548	2.05522	1.12775e-05	0.00172
WBGene00011464	1.52018	1.15005e-05	0.00172702
WBGene00013394	1.92061	1.18386e-05	0.00175086
WBGene00014117	1.70994	1.27116e-05	0.00185191
WBGene00012481	1.78244	1.30843e-05	0.00187041
WBGene00016178	1.39463	1.32295e-05	0.00187041
WBGene00003216	1.59324	1.34134e-05	0.00187041
WBGene00011986	1.87382	1.53949e-05	0.00200923
WBGene00001069	1.59167	1.54181e-05	0.00200923
WBGene00007225	2.51104	1.56673e-05	0.00200923
WBGene00009186	2.0733	1.58517e-05	0.00200923
WBGene00021128	1.40658	1.6228e-05	0.00200923
WBGene00001858	1.82169	1.62616e-05	0.00200923
WBGene00016088	2.14612	1.65409e-05	0.0020182
WBGene00001716	1.65907	1.73147e-05	0.0020308
WBGene00017201	1.57551	1.7334e-05	0.0020308
WBGene00001647	1.6467	1.74377e-05	0.0020308
WBGene00008865	1.57397	1.74764e-05	0.0020308
WBGene00004078	1.64552	1.77269e-05	0.00203567
WBGene00004179	1.62488	1.79892e-05	0.00204178
WBGene00004397	1.61518	1.86309e-05	0.0020903
WBGene00006947	1.9087	2.1167e-05	0.00229567
WBGene00011434	1.30019	2.18383e-05	0.00234077
WBGene00017659	1.77319	2.20624e-05	0.00234077
WBGene00010051	1.72912	2.45276e-05	0.002443
WBGene00019656	1.50406	2.52434e-05	0.00246401
WBGene00019983	1.52793	2.57696e-05	0.00249046
WBGene00019126	1.44018	2.65923e-05	0.00253565
WBGene00004392	1.97725	2.67566e-05	0.00253565
WBGene00017843	1.85616	2.87676e-05	0.00263442
WBGene00008732	1.62533	2.88784e-05	0.00263442
WBGene00009982	1.25441	3.11539e-05	0.0027454
WBGene00000606	1.25748	3.13037e-05	0.0027454
WBGene00007969	1.82845	3.13082e-05	0.0027454
WBGene00019947	1.45232	3.19597e-05	0.0027607
WBGene00020166	1.73917	3.31978e-05	0.00284249
WBGene00011410	1.77174	3.48016e-05	0.0029539
WBGene00001898	1.78387	3.56333e-05	0.00299842
WBGene00019606	1.5506	3.6999e-05	0.00303485
WBGene00000865	1.48311	4.15803e-05	0.0033428
WBGene00004025	1.68789	4.17807e-05	0.0033428
WBGene00000656	1.31916	4.29928e-05	0.00340327
WBGene00008377	1.78778	4.66423e-05	0.0035604
WBGene00008825	1.68485	4.70252e-05	0.0035604
WBGene00015340	1.27838	4.76698e-05	0.0035604
WBGene00019839	1.4499	4.82944e-05	0.0035604
WBGene00016534	1.76039	4.84906e-05	0.0035604
WBGene00009353	1.37776	4.92422e-05	0.0035604
WBGene00005018	1.31825	5.08206e-05	0.00362482
WBGene00001072	1.43489	5.10121e-05	0.00362482
WBGene00021035	1.33941	5.12473e-05	0.00362482
WBGene00000405	1.44042	5.52444e-05	0.00379747
WBGene00009983	1.6139	5.57564e-05	0.00380586
WBGene00020684	1.2859	5.69189e-05	0.00385823
WBGene00016204	1.49019	5.97614e-05	0.00388304
WBGene00015515	1.51619	6.039e-05	0.00388304
WBGene00018438	1.58726	6.07148e-05	0.00388304
WBGene00013266	1.24691	6.182e-05	0.00391834
WBGene00007332	1.9901	6.24802e-05	0.00393464
WBGene00003410	1.37747	6.41784e-05	0.00396485
WBGene00010759	1.47184	6.51196e-05	0.00399769
WBGene00011489	1.52893	6.62355e-05	0.00404078
WBGene00003647	1.53433	6.89207e-05	0.00414498
WBGene00000641	1.33498	6.98499e-05	0.00414498
WBGene00005017	1.66526	7.00668e-05	0.00414498
WBGene00003891	1.2516	7.33209e-05	0.00431136
WBGene00011501	1.22588	7.495e-05	0.00432892
WBGene00015186	1.49995	8.19831e-05	0.00467975
WBGene00013391	1.11908	8.25117e-05	0.00468254
WBGene00021002	1.74166	8.58381e-05	0.00479236
WBGene00017864	1.86718	8.58576e-05	0.00479236
WBGene00001061	1.55002	8.67654e-05	0.00481137
WBGene00006977	1.41272	8.81941e-05	0.00481137
WBGene00001609	1.52965	8.82322e-05	0.00481137
WBGene00002262	1.55421	8.96253e-05	0.00483989
WBGene00004241	1.79448	9.50015e-05	0.00504231
WBGene00009453	1.4748	9.93851e-05	0.00519591
WBGene00001000	1.12116	0.000100412	0.00519591
WBGene00012435	1.368	0.000102292	0.00522763
WBGene00003083	1.55153	0.000106228	0.00540049
WBGene00011524	1.1433	0.000107108	0.005417
WBGene00000675	1.08442	0.000108165	0.00544226
WBGene00002254	1.21652	0.000109461	0.0054745
WBGene00003395	1.79605	0.000109927	0.0054745
WBGene00004155	1.34972	0.000120115	0.00587331
WBGene00000631	1.94979	0.000120342	0.00587331
WBGene00016943	1.70306	0.000126621	0.00603773
WBGene00016805	1.56244	0.000127524	0.00603773
WBGene00004300	1.27141	0.000128373	0.00603773
WBGene00012540	2.11996	0.00012866	0.00603773
WBGene00008464	1.15861	0.000130294	0.00605619
WBGene00004044	1.82361	0.000131791	0.00609675
WBGene00008710	1.0796	0.000133233	0.00613437
WBGene00020588	1.77321	0.00013965	0.00639963
WBGene00000717	1.75172	0.000145665	0.00664407
WBGene00008677	1.25401	0.000147238	0.00667239
WBGene00008149	1.32302	0.00014984	0.00674005
WBGene00016596	1.20788	0.000151334	0.0067444
WBGene00010573	1.57319	0.000152701	0.0067444
WBGene00007283	1.71713	0.00015708	0.00688977
WBGene00010657	1.2982	0.000157404	0.00688977
WBGene00007649	1.47329	0.000159889	0.00696166
WBGene00000913	1.25735	0.000160981	0.00696166
WBGene00010555	1.28917	0.000161186	0.00696166
WBGene00003989	1.20128	0.000162491	0.0069871
WBGene00018605	1.43421	0.000172038	0.00736518
WBGene00003159	2.11292	0.000176237	0.00747937
WBGene00001607	1.24767	0.000183724	0.00772082
WBGene00001066	1.08336	0.0001843	0.00772082
WBGene00003865	2.56598	0.000193781	0.00793878
WBGene00004174	1.18052	0.000194383	0.00793878
WBGene00009778	1.0647	0.000195209	0.00793932
WBGene00003162	2.01454	0.000205113	0.0082027
WBGene00001724	1.20591	0.000206141	0.0082027
WBGene00015356	1.19986	0.000208813	0.0082027
WBGene00018950	1.80848	0.000208827	0.0082027
WBGene00001832	1.22002	0.000209189	0.0082027
WBGene00003171	1.04832	0.000209248	0.0082027
WBGene00002255	1.22288	0.00021264	0.00826924
WBGene00017134	1.91742	0.000216861	0.00835455
WBGene00012000	1.27004	0.000217402	0.00835455
WBGene00016163	1.14734	0.000222652	0.00852276
WBGene00019730	1.21197	0.000226523	0.00854265
WBGene00002226	1.85732	0.000226672	0.00854265
WBGene00009103	1.13554	0.000228384	0.00855917
WBGene00009212	1.77566	0.000228864	0.00855917
WBGene00010084	1.16695	0.000234106	0.00867563
WBGene00011446	1.33277	0.000235533	0.00867563
WBGene00010835	1.34035	0.000250977	0.00905984
WBGene00002231	1.0618	0.000251533	0.00905984
WBGene00000883	1.03451	0.000254083	0.00906903
WBGene00001005	1.17942	0.000254238	0.00906903
WBGene00000681	1.14948	0.000256628	0.00910422
WBGene00044067	1.2379	0.000257429	0.00910422
WBGene00009701	1.2108	0.000259449	0.00914252
WBGene00004153	1.18288	0.000261412	0.00917858
WBGene00007705	1.19305	0.000267544	0.00932677
WBGene00004351	1.11607	0.000273895	0.00946913
WBGene00010007	1.38812	0.000280717	0.00951156
WBGene00019510	1.39966	0.000282285	0.00951156
WBGene00006474	1.3541	0.000282589	0.00951156
WBGene00010568	1.42175	0.000284126	0.00953044
WBGene00000668	1.24572	0.000287433	0.00960757
WBGene00001979	1.29296	0.00029427	0.00973684
WBGene00011509	1.46358	0.000304624	0.00995331
WBGene00018145	1.19597	0.000310211	0.0100264
WBGene00009082	1.52013	0.000313102	0.0100864
WBGene00017975	1.31374	0.000314779	0.0101028
WBGene00009559	1.04495	0.000315681	0.0101028
WBGene00006376	1.26642	0.000323072	0.010272
WBGene00006565	1.16647	0.000324699	0.0102902
WBGene00010053	1.32162	0.000329913	0.0103654
WBGene00001645	1.31476	0.000330054	0.0103654
WBGene00007333	1.1348	0.000330258	0.0103654
WBGene00008602	1.19324	0.0003373	0.0105525
WBGene00007139	1.1838	0.000339918	0.0106004
WBGene00015842	1.13597	0.000341694	0.0106219
WBGene00002015	1.15192	0.000353298	0.0109031
WBGene00020261	1.06748	0.000354374	0.0109031
WBGene00022396	1.13574	0.000355207	0.0109031
WBGene00017789	0.978862	0.000358214	0.0109609
WBGene00000696	1.4618	0.000360396	0.0109823
WBGene00014258	1.28795	0.000361162	0.0109823
WBGene00021576	1.4136	0.000365205	0.01102
WBGene00020033	1.28255	0.000366859	0.01102
WBGene00022679	1.5626	0.000366919	0.01102
WBGene00021625	1.25194	0.000375942	0.0111997
WBGene00005016	1.24469	0.0003787	0.0112355
WBGene00008536	1.30525	0.000382112	0.0112531
WBGene00004180	1.40436	0.000383389	0.0112531
WBGene00006727	1.10945	0.000387937	0.0112531
WBGene00016823	1.09184	0.000388238	0.0112531
WBGene00010353	1.52194	0.000390341	0.0112531
WBGene00001862	1.21029	0.000392707	0.0112531
WBGene00011376	1.1023	0.000395474	0.0112561
WBGene00020628	0.938649	0.000395537	0.0112561
WBGene00000653	1.09453	0.000399801	0.0113016
WBGene00004352	1.44276	0.000401465	0.0113016
WBGene00001064	1.02019	0.000405074	0.0113619
WBGene00013962	1.21297	0.00040817	0.0114159
WBGene00018421	1.32838	0.000415036	0.011509
WBGene00016636	1.49184	0.000420282	0.011556
WBGene00009898	1.43139	0.000427507	0.0116599
WBGene00021726	1.02262	0.000428838	0.0116599
WBGene00001683	1.74818	0.000432329	0.0117221
WBGene00001523	1.19188	0.000434365	0.0117447
WBGene00009361	1.4578	0.000438139	0.01177
WBGene00000603	1.18217	0.000440823	0.0117887
WBGene00000245	1.18077	0.00044636	0.0119024
WBGene00003229	1.08767	0.000447513	0.0119024
WBGene00011367	0.995807	0.000457235	0.012095
WBGene00012104	1.00749	0.000463298	0.0121894
WBGene00009182	1.36986	0.00046468	0.0121929
WBGene00006331	1.3262	0.000470516	0.01228
WBGene00012608	1.43806	0.000492854	0.0126665
WBGene00001123	1.00222	0.000493113	0.0126665
WBGene00015233	1.18381	0.000496299	0.0127149
WBGene00019713	1.04841	0.000497613	0.0127152
WBGene00007203	1.2217	0.000509765	0.0128863
WBGene00002073	1.65842	0.000516571	0.0129621
WBGene00022586	1.10297	0.000526522	0.0131725
WBGene00006414	1.04483	0.000527656	0.0131725
WBGene00006307	1.13529	0.000529527	0.0131808
WBGene00006933	1.27822	0.000530734	0.0131808
WBGene00008780	1.65518	0.00054119	0.0133398
WBGene00017241	1.16614	0.000545557	0.0133409
WBGene00020035	1.6316	0.000545985	0.0133409
WBGene00012113	0.940324	0.000546703	0.0133409
WBGene00019767	1.32576	0.000552366	0.0134455
WBGene00012650	1.20955	0.000567849	0.013788
WBGene00007836	1.35888	0.000573901	0.0138437
WBGene00000121	1.01401	0.000574399	0.0138437
WBGene00012405	1.08998	0.000584372	0.0140149
WBGene00022669	1.06788	0.000593775	0.0141708
WBGene00003036	1.28741	0.000615998	0.0145578
WBGene00009292	1.05758	0.00061969	0.0145632
WBGene00008061	1.1164	0.000620662	0.0145632
WBGene00017696	0.954741	0.000629961	0.0147459
WBGene00012436	1.17284	0.000633381	0.0147881
WBGene00004737	1.28677	0.000634792	0.0147881
WBGene00004302	1.04706	0.000675114	0.0156527
WBGene00003090	1.00285	0.000680483	0.0157398
WBGene00004246	1.3674	0.000688974	0.0158985
WBGene00010354	1.14825	0.000700879	0.0161351
WBGene00011746	0.940276	0.000733202	0.016713
WBGene00011320	1.093	0.000734124	0.016713
WBGene00001855	1.50891	0.000735172	0.016713
WBGene00000757	1.00947	0.000736256	0.016713
WBGene00021279	1.23811	0.0007453	0.0168791
WBGene00020509	1.58998	0.000753006	0.0169223
WBGene00008959	1.07088	0.000757711	0.0169223
WBGene00000426	1.21038	0.000758093	0.0169223
WBGene00020290	1.07884	0.000760411	0.0169223
WBGene00011324	0.884763	0.00076108	0.0169223
WBGene00018041	1.50572	0.000775544	0.0171269
WBGene00000282	1.02547	0.000786302	0.0173253
WBGene00017073	1.34157	0.000794639	0.0174088
WBGene00004813	1.20661	0.000795442	0.0174088
WBGene00018011	0.986728	0.000801059	0.0174925
WBGene00018948	0.98185	0.00081319	0.017639
WBGene00012879	1.09644	0.000839047	0.0179731
WBGene00013577	0.900905	0.000839643	0.0179731
WBGene00007696	1.20166	0.000860612	0.0182618
WBGene00009156	1.23397	0.000864085	0.0182957
WBGene00013127	0.86006	0.000892182	0.018809
WBGene00007168	1.32028	0.000896341	0.0188155
WBGene00001155	1.08314	0.000915342	0.0191731
WBGene00019001	1.03774	0.000922834	0.0192886
WBGene00018748	0.973428	0.000943977	0.019563
WBGene00011061	1.37131	0.000964007	0.0198516
WBGene00017984	1.37179	0.000968811	0.0198874
WBGene00001831	0.987372	0.000971678	0.0198874
WBGene00021506	1.1735	0.000978691	0.0199854
WBGene00013567	1.2785	0.000985149	0.0200752
WBGene00011350	1.03772	0.00100322	0.0203556
WBGene00001499	1.25042	0.00100516	0.0203556
WBGene00012942	0.952205	0.00101169	0.0204303
WBGene00012484	1.56705	0.00101706	0.0204597
WBGene00015112	0.957066	0.00102176	0.0204597
WBGene00000704	0.879084	0.00104053	0.0205961
WBGene00011908	0.883301	0.00104236	0.0205961
WBGene00000773	0.99024	0.00107512	0.0211151
WBGene00003183	1.11011	0.00108239	0.0212153
WBGene00001059	1.08767	0.00110226	0.0214976
WBGene00021080	1.05077	0.00110928	0.0215262
WBGene00008779	1.19532	0.00111231	0.0215421
WBGene00017648	1.09474	0.00112372	0.0217202
WBGene00011625	1.12348	0.00113013	0.0217611
WBGene00000474	1.50317	0.00113154	0.0217611
WBGene00010665	1.20179	0.00113253	0.0217611
WBGene00001767	1.07333	0.00114296	0.0219183
WBGene00007290	1.16896	0.0011562	0.0221287
WBGene00003844	0.917129	0.00117803	0.0224586
WBGene00013894	1.05464	0.00120419	0.0228679
WBGene00017716	1.1996	0.00120783	0.0228925
WBGene00015766	0.878308	0.00122302	0.0230907
WBGene00010015	0.890865	0.00122798	0.0231396
WBGene00005019	1.12768	0.00123602	0.0231879
WBGene00001165	1.00728	0.00124198	0.0232241
WBGene00008967	1.03939	0.00124685	0.0232256
WBGene00001828	1.87709	0.0012492	0.0232256
WBGene00015083	1.18609	0.00125698	0.0233161
WBGene00003184	1.05883	0.00125884	0.0233161
WBGene00011399	0.861448	0.00126971	0.0234727
WBGene00000866	1.0238	0.00128795	0.0237533
WBGene00077732	0.913065	0.00128975	0.0237533
WBGene00008655	0.851008	0.00129748	0.0238058
WBGene00002067	1.41509	0.00130186	0.0238414
WBGene00018090	1.23573	0.00132129	0.0241518
WBGene00011474	1.24284	0.00134256	0.0244679
WBGene00006804	1.97173	0.00135111	0.0244679
WBGene00017816	1.0606	0.00136744	0.0246721
WBGene00007445	0.97454	0.00139104	0.0250515
WBGene00000275	1.23641	0.00140209	0.0251577
WBGene00017132	0.888453	0.00141061	0.0252642
WBGene00000716	1.39115	0.00141762	0.0253432
WBGene00003912	1.16658	0.00142831	0.025487
WBGene00010539	1.01844	0.0014335	0.025487
WBGene00000634	1.00858	0.00143959	0.0255488
WBGene00006065	0.97174	0.00144582	0.0256127
WBGene00003044	1.05421	0.00145086	0.0256555
WBGene00002804	0.774231	0.00148213	0.0259754
WBGene00009974	1.33056	0.00148999	0.0260176
WBGene00009896	1.1043	0.00149365	0.0260349
WBGene00007088	1.01269	0.00154123	0.0265977
WBGene00012212	0.982127	0.00154454	0.0265977
WBGene00012323	0.939228	0.00154721	0.0265977
WBGene00009404	1.10934	0.00154774	0.0265977
WBGene00008561	1.25009	0.00157032	0.0268439
WBGene00009307	1.2479	0.00161204	0.0273314
WBGene00012112	0.932104	0.00162217	0.0273679
WBGene00022792	0.959462	0.0016234	0.0273679
WBGene00000220	1.48778	0.00163683	0.0274175
WBGene00010000	1.19276	0.00163708	0.0274175
WBGene00001074	0.997461	0.00163719	0.0274175
WBGene00011535	0.779971	0.00163758	0.0274175
WBGene00012239	1.28957	0.00164615	0.0275139
WBGene00004750	1.31976	0.00165492	0.0275693
WBGene00018355	0.906054	0.00165512	0.0275693
WBGene00000608	0.972416	0.00168137	0.0279412
WBGene00016586	1.54616	0.00168317	0.0279412
WBGene00009029	0.882252	0.00172458	0.0284352
WBGene00017565	1.10004	0.00173152	0.0284535
WBGene00001819	0.84318	0.00173735	0.0285013
WBGene00008856	0.990716	0.00174492	0.0285775
WBGene00001582	1.03729	0.00175709	0.0287285
WBGene00016045	0.811223	0.0017675	0.0288505
WBGene00007580	1.1424	0.00177509	0.0289259
WBGene00001309	0.876201	0.00180716	0.0293506
WBGene00001051	0.882448	0.00181406	0.029374
WBGene00004219	0.955159	0.00181462	0.029374
WBGene00000843	0.90956	0.00183597	0.0296704
WBGene00008415	0.866755	0.00184182	0.0297157
WBGene00000460	1.1298	0.00184828	0.0297708
WBGene00010583	0.893519	0.0018677	0.0300058
WBGene00006994	0.999372	0.00186902	0.0300058
WBGene00006443	1.27787	0.0018784	0.0301015
WBGene00001055	0.971201	0.00188115	0.0301015
WBGene00008823	1.01626	0.00190367	0.0303589
WBGene00012324	0.866447	0.00191528	0.0303589
WBGene00000728	0.807268	0.00192212	0.0303589
WBGene00002061	0.870348	0.00198615	0.0311609
WBGene00022313	0.985565	0.00198886	0.0311609
WBGene00011747	0.887029	0.00200506	0.0313142
WBGene00021005	1.08857	0.00201985	0.0314948
WBGene00012021	1.34839	0.00202735	0.031531
WBGene00004027	0.888371	0.0020296	0.031531
WBGene00002248	1.06297	0.00203578	0.0315417
WBGene00000748	0.913565	0.00204247	0.0315952
WBGene00001570	1.22151	0.00205976	0.0318122
WBGene00019120	0.967516	0.00209197	0.0322587
WBGene00006974	1.31	0.00212811	0.0326002
WBGene00007150	0.842616	0.00212953	0.0326002
WBGene00007965	0.827249	0.00213151	0.0326002
WBGene00007237	1.08156	0.00221484	0.0336445
WBGene00015312	0.999964	0.00221768	0.0336445
WBGene00004701	0.901956	0.00226766	0.0340461
WBGene00007122	0.869527	0.00227009	0.0340461
WBGene00008535	1.38318	0.00227067	0.0340461
WBGene00020652	1.34991	0.00232362	0.0346886
WBGene00015339	1.14262	0.00235851	0.034987
WBGene00012716	0.925599	0.00237	0.0350336
WBGene00011011	0.877533	0.00237242	0.0350336
WBGene00007171	1.00532	0.00238181	0.0351191
WBGene00008971	0.859318	0.002387	0.0351322
WBGene00018737	1.00117	0.00239349	0.0351322
WBGene00010473	1.35653	0.00241157	0.0352511
WBGene00013805	0.810002	0.00241953	0.035302
WBGene00001372	0.834247	0.00243557	0.0354301
WBGene00022702	1.01923	0.00245054	0.0355826
WBGene00022738	0.863458	0.00246444	0.0356377
WBGene00009825	1.0669	0.00247663	0.0357353
WBGene00010831	0.87668	0.00248218	0.0357353
WBGene00004324	1.14187	0.00252396	0.0361768
WBGene00022611	0.834214	0.00254123	0.0363176
WBGene00000535	0.962544	0.00257397	0.0367222
WBGene00008233	0.883346	0.00258976	0.0368493
WBGene00008219	0.871476	0.00259369	0.0368515
WBGene00017532	1.14831	0.00261666	0.0370699
WBGene00016084	1.55003	0.00262262	0.0371006
WBGene00000666	1.14308	0.00266141	0.0375405
WBGene00020757	0.889037	0.00267919	0.0377316
WBGene00003185	1.17717	0.00268269	0.0377316
WBGene00007422	0.933506	0.00269155	0.0378018
WBGene00015778	1.00108	0.00272063	0.0381006
WBGene00012672	0.803534	0.00279543	0.0389617
WBGene00012257	1.14302	0.00280842	0.0390351
WBGene00008641	0.775768	0.00281136	0.0390351
WBGene00009656	1.0248	0.00282383	0.0391155
WBGene00010065	0.958132	0.00282517	0.0391155
WBGene00019426	0.82565	0.00284233	0.0392418
WBGene00022517	1.35642	0.00286171	0.0394479
WBGene00011253	0.81074	0.00286995	0.0394479
WBGene00003588	1.17322	0.00289238	0.0396525
WBGene00007788	1.09182	0.0028978	0.039671
WBGene00009365	0.938971	0.00290187	0.0396711
WBGene00001228	1.07485	0.00295075	0.0401706
WBGene00010093	1.13328	0.00295921	0.0401723
WBGene00001477	0.823857	0.00296323	0.0401723
WBGene00020392	0.826655	0.00302528	0.0407869
WBGene00017733	1.17018	0.00305974	0.0410248
WBGene00003576	0.869326	0.00306854	0.0410864
WBGene00013857	0.713209	0.00308862	0.0412986
WBGene00003888	1.178	0.00309388	0.0413123
WBGene00017643	1.29439	0.00310649	0.0413676
WBGene00013383	0.863727	0.00311474	0.0414209
WBGene00000064	1.21667	0.00312393	0.0414866
WBGene00016971	0.898246	0.0031526	0.0416685
WBGene00014207	0.87524	0.0031547	0.0416685
WBGene00015541	0.822513	0.00317988	0.0418313
WBGene00006638	0.763823	0.0031856	0.0418501
WBGene00008035	0.807477	0.00324839	0.0425242
WBGene00004503	0.807539	0.00326164	0.0425242
WBGene00008295	1.24752	0.00326488	0.0425242
WBGene00012878	0.93471	0.00326501	0.0425242
WBGene00010659	0.79257	0.0032674	0.0425242
WBGene00019918	0.909663	0.00327781	0.0426028
WBGene00003373	1.03799	0.00329296	0.0427427
WBGene00002051	0.765946	0.0033212	0.0429951
WBGene00002032	1.28758	0.0033391	0.043013
WBGene00018749	0.815355	0.00335328	0.0431243
WBGene00018963	1.25277	0.00336216	0.0431248
WBGene00020581	0.854902	0.00338046	0.0432734
WBGene00004017	0.984902	0.00338261	0.0432734
WBGene00021725	0.941893	0.00339367	0.0433063
WBGene00019868	0.785848	0.00339405	0.0433063
WBGene00004984	1.44511	0.00341002	0.0433966
WBGene00007365	0.958857	0.00344366	0.0437259
WBGene00020629	1.12245	0.00345799	0.0438009
WBGene00017772	0.841889	0.00345974	0.0438009
WBGene00012110	0.842415	0.00347034	0.0438783
WBGene00021502	1.10802	0.00348866	0.0440528
WBGene00004133	0.909518	0.00351074	0.0442743
WBGene00012595	0.838357	0.00353293	0.0444786
WBGene00008385	1.27029	0.00354459	0.0445286
WBGene00003601	0.933143	0.00359391	0.044917
WBGene00015590	0.913216	0.0036121	0.0449803
WBGene00010319	0.778836	0.0036128	0.0449803
WBGene00004093	1.3494	0.00362107	0.0450259
WBGene00017985	1.12422	0.00367152	0.0454794
WBGene00019479	0.756033	0.00372353	0.0459859
WBGene00006981	0.906003	0.00372655	0.0459859
WBGene00018269	0.8609	0.00375472	0.0461619
WBGene00001104	0.857271	0.003755	0.0461619
WBGene00004042	0.930346	0.00377471	0.0462132
WBGene00010285	0.837001	0.00377811	0.0462132
WBGene00016731	0.882033	0.00378385	0.0462255
WBGene00004125	0.735176	0.00382468	0.0464926
WBGene00008503	0.816569	0.00382477	0.0464926
WBGene00001993	0.747043	0.00385445	0.046713
WBGene00000804	0.916418	0.00388802	0.046969
WBGene00006976	0.774639	0.00390021	0.0470251
WBGene00000691	0.893014	0.0039023	0.0470251
WBGene00009861	0.782544	0.0039166	0.0471392
WBGene00022680	1.21132	0.00393712	0.0473092
WBGene00020919	0.894392	0.00394466	0.0473092
WBGene00010609	0.879361	0.00396067	0.0474358
WBGene00007092	1.12994	0.00398196	0.0474459
WBGene00007978	0.889254	0.00400001	0.0474459
WBGene00002225	1.14354	0.00400722	0.0474459
WBGene00007560	0.945037	0.00401217	0.0474459
WBGene00013729	0.914405	0.00401472	0.0474459
WBGene00001036	0.797386	0.00401499	0.0474459
WBGene00008822	0.875978	0.00402144	0.0474647
WBGene00015813	0.947317	0.00403783	0.0475762
WBGene00015180	0.875965	0.0040417	0.0475762
WBGene00008147	1.07668	0.00405071	0.04758
WBGene00007303	0.870315	0.00407866	0.0478191
WBGene00000770	0.75127	0.00408576	0.0478191
WBGene00005023	1.1216	0.00410622	0.0479383
WBGene00017536	0.987508	0.00411068	0.0479383
WBGene00006601	1.00193	0.00411917	0.04798
WBGene00012497	0.83491	0.00412447	0.0479845
WBGene00017064	0.741528	0.00413595	0.0480608
WBGene00011898	0.814965	0.00416407	0.0481705
WBGene00020160	1.07463	0.00416514	0.0481705
WBGene00000597	0.9721	0.00418876	0.0483292
WBGene00020408	0.734705	0.00419559	0.0483509
WBGene00016156	1.35462	0.00421026	0.0484243
WBGene00011753	1.01793	0.00424632	0.0486482
WBGene00019862	0.79006	0.0042652	0.0487728
WBGene00014194	0.732971	0.00426719	0.0487728
WBGene00018678	0.756058	0.00427417	0.0487955
WBGene00022590	1.29774	0.00430532	0.0490937
WBGene00005015	0.737045	0.00432233	0.049213
WBGene00021056	0.787707	0.00432586	0.049213
WBGene00019196	1.08602	0.00443577	0.0504046
WBGene00000004	0.846986	0.00444571	0.0504127
WBGene00004339	0.740809	0.00444682	0.0504127
WBGene00000649	0.691073	0.00446416	0.0504921
WBGene00020833	1.09248	0.00450271	0.0508195
WBGene00020311	0.750612	0.00453291	0.0510331
WBGene00012346	0.752724	0.00456576	0.0512847
WBGene00020475	1.04991	0.00463882	0.0518117
WBGene00002131	0.736424	0.00466732	0.0520659
WBGene00003993	0.973367	0.00467425	0.0520838
WBGene00001017	1.07897	0.00468179	0.0521083
WBGene00022694	1.06879	0.00471409	0.0523389
WBGene00009897	1.17522	0.00471859	0.0523389
WBGene00003021	0.713683	0.00476083	0.052628
WBGene00019525	1.15698	0.00476728	0.0526396
WBGene00006780	0.685064	0.00477524	0.0526679
WBGene00008380	0.961586	0.00482552	0.0528666
WBGene00009621	0.737601	0.00482575	0.0528666
WBGene00019140	0.693871	0.00485127	0.0530272
WBGene00010232	0.758786	0.00485829	0.0530445
WBGene00011012	0.848335	0.00488605	0.0531355
WBGene00011505	0.848983	0.00492726	0.0534984
WBGene00008918	0.783451	0.00499638	0.0540684
WBGene00008707	1.138	0.00503188	0.0543321
WBGene00021552	0.741746	0.00504811	0.054387
WBGene00001006	1.36185	0.00505475	0.0543985
WBGene00021155	0.787602	0.00507278	0.0545323
WBGene00044623	1.1887	0.00512639	0.0548069
WBGene00008005	0.808232	0.00515489	0.0550068
WBGene00003421	0.803856	0.00515669	0.0550068
WBGene00012420	0.88028	0.0051977	0.0552666
WBGene00009493	0.82616	0.00521491	0.0553892
WBGene00007534	0.840737	0.00523297	0.0555207
WBGene00009664	1.01573	0.00526101	0.0556644
WBGene00013297	0.881539	0.00526362	0.0556644
WBGene00008720	0.835846	0.00529324	0.055917
WBGene00009286	0.8392	0.0052995	0.0559226
WBGene00004214	0.865595	0.00530936	0.0559574
WBGene00011352	0.990336	0.00534578	0.0562286
WBGene00010195	0.763449	0.00539709	0.0565912
WBGene00004217	1.26569	0.00540354	0.0565922
WBGene00004817	0.855161	0.00542374	0.056723
WBGene00004952	0.76885	0.0054537	0.0568128
WBGene00007642	1.11092	0.00546803	0.0569013
WBGene00010056	0.956731	0.0054786	0.0569506
WBGene00001386	0.738987	0.0055263	0.0572574
WBGene00016263	1.08549	0.00554026	0.0572574
WBGene00010080	0.745108	0.00554682	0.0572574
WBGene00020915	0.90052	0.00554781	0.0572574
WBGene00018137	1.29177	0.00554918	0.0572574
WBGene00015514	0.65854	0.00558913	0.0576088
WBGene00004949	0.732746	0.00559866	0.0576461
WBGene00013196	0.713177	0.00567251	0.0582556
WBGene00000993	0.664837	0.00569773	0.0582972
WBGene00010077	0.923908	0.00573315	0.0585982
WBGene00021921	0.870959	0.00575109	0.0587201
WBGene00018960	0.749176	0.00576189	0.0587688
WBGene00002497	1.27552	0.00580978	0.0591518
WBGene00006940	1.14738	0.00581156	0.0591518
WBGene00020366	1.23284	0.0058276	0.0592533
WBGene00019265	0.955494	0.00585133	0.0594327
WBGene00017538	1.07158	0.005865	0.0595096
WBGene00014213	0.816777	0.00589247	0.0596644
WBGene00001002	0.823682	0.0059066	0.0597454
WBGene00019761	0.82059	0.00592498	0.0598693
WBGene00010196	0.872245	0.00593294	0.0598877
WBGene00001985	0.977739	0.00597075	0.0601449
WBGene00007170	0.74984	0.0059894	0.0602707
WBGene00000369	0.892366	0.0059975	0.0602901
WBGene00009573	0.803558	0.00601129	0.0603044
WBGene00021270	0.692227	0.00606685	0.0607369
WBGene00020761	0.841319	0.00611111	0.0610242
WBGene00001186	1.02179	0.00611429	0.0610242
WBGene00023209	0.658714	0.00612887	0.0611071
WBGene00001710	1.15593	0.00620828	0.0617098
WBGene00009272	0.666015	0.00625333	0.0620943
WBGene00015218	0.834115	0.0062673	0.0621699
WBGene00000869	0.780705	0.0062796	0.0622286
WBGene00010781	0.889234	0.00630356	0.0623395
WBGene00002129	0.836555	0.00637921	0.0630238
WBGene00000618	0.89408	0.00643341	0.063495
WBGene00001065	0.62029	0.00647595	0.0637861
WBGene00010197	0.778094	0.00657303	0.0645466
WBGene00010280	0.914571	0.00659635	0.0646461
WBGene00000098	1.03113	0.00661973	0.0648096
WBGene00002228	0.714995	0.0066497	0.0649077
WBGene00010192	0.905699	0.00668813	0.0651744
WBGene00003154	1.0515	0.00669037	0.0651744
WBGene00010755	0.744898	0.00671988	0.0653315
WBGene00012426	0.892283	0.00673791	0.0654415
WBGene00011614	0.908289	0.00676756	0.065599
WBGene00020274	0.721637	0.00687069	0.0662696
WBGene00019341	0.967823	0.00689708	0.0664584
WBGene00020511	1.06485	0.00693891	0.0667956
WBGene00015899	1.19083	0.00700044	0.0672552
WBGene00014124	0.82656	0.00701685	0.0673465
WBGene00018131	0.7019	0.00705789	0.0676739
WBGene00021309	0.673412	0.0070779	0.0677992
WBGene00018006	1.38209	0.00709364	0.0678834
WBGene00010303	0.750952	0.00714332	0.0681785
WBGene00007615	0.900283	0.00715412	0.0681785
WBGene00000996	0.768028	0.00718446	0.0681785
WBGene00012433	0.766842	0.0072092	0.0681785
WBGene00012220	0.738184	0.00721486	0.0681785
WBGene00004034	0.853156	0.00721529	0.0681785
WBGene00014516	0.941508	0.00726184	0.068508
WBGene00020467	0.793626	0.00731415	0.0687792
WBGene00019432	0.840877	0.00733523	0.0687792
WBGene00019077	0.754803	0.00739292	0.0691061
WBGene00009173	0.787137	0.00741113	0.0691061
WBGene00019644	0.995228	0.00741257	0.0691061
WBGene00007256	0.859399	0.00742612	0.0691335
WBGene00003222	0.851642	0.00750955	0.0697438
WBGene00013392	0.890401	0.00754144	0.0699734
WBGene00017683	0.788113	0.00756558	0.0700198
WBGene00011107	0.804148	0.00757329	0.0700198
WBGene00004819	0.975998	0.00761486	0.0702539
WBGene00007186	0.849664	0.00763304	0.0703551
WBGene00000265	0.728865	0.00765222	0.0704654
WBGene00004915	0.657378	0.00768026	0.070657
WBGene00013998	0.672347	0.00770751	0.0708408
WBGene00009606	0.789942	0.00771965	0.0708759
WBGene00015391	1.2751	0.0077331	0.0708759
WBGene00015746	0.741601	0.00782415	0.0715759
WBGene00010807	0.825671	0.00784675	0.0716484
WBGene00009499	0.960447	0.00788002	0.0717794
WBGene00020376	0.822722	0.00789414	0.0717794
WBGene00018256	0.922467	0.00789786	0.0717794
WBGene00004132	0.8794	0.00791153	0.0718367
WBGene00010064	0.941342	0.00793371	0.0719592
WBGene00000672	0.804948	0.00794703	0.0719592
WBGene00010877	1.05166	0.00795175	0.0719592
WBGene00013692	0.81958	0.00795451	0.0719592
WBGene00015975	0.724465	0.00797745	0.0720999
WBGene00002219	1.14301	0.00799132	0.0721584
WBGene00020164	0.827969	0.00815163	0.0732812
WBGene00011834	0.960727	0.00819835	0.0735516
WBGene00000092	0.642359	0.00821076	0.0735952
WBGene00014151	0.769783	0.00825656	0.0738024
WBGene00004353	0.769407	0.00830342	0.0740768
WBGene00002266	0.761366	0.0083324	0.0742085
WBGene00015403	0.78173	0.00841106	0.0747726
WBGene00022832	0.685394	0.00843591	0.0749253
WBGene00007188	0.72868	0.00848028	0.0751825
WBGene00007643	0.964528	0.00860499	0.0760809
WBGene00004818	0.829005	0.00868367	0.0766377
WBGene00004216	0.68844	0.00882187	0.0775768
WBGene00018702	0.778389	0.00888716	0.0777858
WBGene00016606	0.860285	0.00890939	0.0777858
WBGene00006943	0.934036	0.00904009	0.0787157
WBGene00006648	0.783624	0.00905751	0.0787971
WBGene00000868	0.992859	0.00912182	0.0790747
WBGene00009940	0.688486	0.00928212	0.0802505
WBGene00006528	1.16156	0.00930337	0.0802532
WBGene00016022	1.00041	0.0093102	0.0802532
WBGene00016392	0.832858	0.00931745	0.0802532
WBGene00019433	0.615679	0.00933748	0.0802532
WBGene00001412	0.861545	0.00935543	0.0803152
WBGene00006381	0.666507	0.00938023	0.0804573
WBGene00001579	0.696063	0.00939764	0.0805359
WBGene00000754	0.845834	0.00941121	0.0805814
WBGene00009659	0.786439	0.00944253	0.0807787
WBGene00016572	0.693089	0.00950189	0.0810734
WBGene00001856	1.34765	0.00954475	0.0813679
WBGene00001435	0.759243	0.00958144	0.0816095
WBGene00000388	0.704374	0.00961724	0.0818
WBGene00010409	0.844631	0.00962948	0.0818
WBGene00018446	0.630016	0.00963733	0.0818
WBGene00001511	0.864158	0.0096609	0.0818577
WBGene00010477	0.76958	0.00969575	0.0819217
WBGene00022532	0.773695	0.00969694	0.0819217
WBGene00010663	0.956671	0.00970724	0.0819217
WBGene00018327	0.690173	0.0097542	0.08222
WBGene00000006	0.692083	0.00978916	0.0824435
WBGene00017541	0.864716	0.00985684	0.0828705
WBGene00001719	0.729397	0.0098983	0.0830759
WBGene00012527	0.752964	0.0099075	0.0830817
WBGene00018292	0.830471	0.00993761	0.0831844
WBGene00010096	0.695089	0.00994033	0.0831844
WBGene00003922	0.743687	0.00995539	0.0831844
WBGene00019578	0.717599	0.00996236	0.0831844
WBGene00003161	0.867089	0.00998558	0.0832481
WBGene00020743	0.729498	0.0100056	0.0833319
WBGene00018965	0.976154	0.0100607	0.0836016
WBGene00004700	1.08503	0.0100692	0.0836016
WBGene00003067	0.901551	0.0100723	0.0836016
WBGene00008789	1.07852	0.0101049	0.0838009
WBGene00022613	1.04165	0.0101476	0.0840343
WBGene00018474	0.799284	0.0102384	0.084621
WBGene00001564	1.1633	0.0103895	0.0856523
WBGene00000894	1.25194	0.0104234	0.0857385
WBGene00012769	0.987659	0.0104752	0.0859172
WBGene00010493	0.831182	0.0104763	0.0859172
WBGene00009262	0.78588	0.0104798	0.0859172
WBGene00018743	0.767967	0.0105267	0.086158
WBGene00020786	0.881657	0.01054	0.086158
WBGene00000611	0.663404	0.010548	0.086158
WBGene00001836	0.653616	0.0105789	0.0863385
WBGene00016564	0.618948	0.0106018	0.0864005
WBGene00020550	0.639882	0.0106088	0.0864005
WBGene00000099	0.643979	0.0106131	0.0864005
WBGene00001978	0.635329	0.0106987	0.0868078
WBGene00000893	0.790324	0.010714	0.0868603
WBGene00016588	0.831019	0.010869	0.0878247
WBGene00001598	1.26527	0.0109898	0.0884656
WBGene00010760	0.965755	0.0109936	0.0884656
WBGene00018010	0.942282	0.0110343	0.0887199
WBGene00020803	1.35036	0.0111682	0.0895012
WBGene00001597	0.942083	0.011197	0.0896583
WBGene00000639	0.712957	0.0112651	0.0900471
WBGene00016568	0.696056	0.0112732	0.0900471
WBGene00009834	0.733918	0.0115185	0.0915572
WBGene00008376	0.821329	0.0115491	0.0915762
WBGene00001153	0.952317	0.0115905	0.0918305
WBGene00001743	0.663531	0.011642	0.0921345
WBGene00013792	0.932331	0.0116478	0.0921345
WBGene00020836	0.94334	0.0116636	0.0921711
WBGene00019867	0.712893	0.0118239	0.092861
WBGene00002072	0.792112	0.0118253	0.092861
WBGene00021730	0.77462	0.0118555	0.0929494
WBGene00011449	0.794703	0.0119267	0.0934322
WBGene00009374	0.766566	0.0119444	0.0934958
WBGene00019439	0.651108	0.011974	0.0936527
WBGene00002181	0.648317	0.0120006	0.0937182
WBGene00021447	0.619526	0.0120016	0.0937182
WBGene00004702	0.585783	0.0120358	0.0939104
WBGene00000701	0.643567	0.0121587	0.0943567
WBGene00007111	0.870434	0.0122134	0.0946904
WBGene00003014	0.69254	0.0122907	0.0951139
WBGene00017355	0.629433	0.0123039	0.0951139
WBGene00015095	1.0234	0.012307	0.0951139
WBGene00011441	0.851568	0.0123345	0.0952506
WBGene00021415	0.609733	0.0123496	0.0952923
WBGene00013234	0.762615	0.0123674	0.0953538
WBGene00015943	0.779656	0.0124026	0.0955502
WBGene00016803	0.967844	0.0124255	0.095651
WBGene00014089	0.593575	0.0124784	0.095746
WBGene00006499	0.841714	0.012482	0.095746
WBGene00006619	1.31414	0.0124869	0.095746
WBGene00022292	0.83443	0.0125105	0.0957763
WBGene00001999	0.829448	0.0125427	0.095948
WBGene00021661	0.669715	0.0125535	0.0959552
WBGene00020380	0.763789	0.0125927	0.096104
WBGene00012496	0.721517	0.0126683	0.0965052
WBGene00003622	0.633936	0.0126749	0.0965052
WBGene00009562	0.607113	0.0127179	0.0966818
WBGene00021282	0.711265	0.0127341	0.0967012
WBGene00017083	0.589057	0.0127403	0.0967012
WBGene00011914	0.767886	0.0127542	0.096732
WBGene00000422	0.685753	0.0127921	0.0968688
WBGene00010585	0.818018	0.0128285	0.0970152
WBGene00011835	0.656338	0.0128313	0.0970152
WBGene00022678	0.595163	0.0128889	0.0972635
WBGene00018698	0.801307	0.0128941	0.0972635
WBGene00017060	0.726771	0.0129124	0.0973268
WBGene00007974	0.688718	0.0129397	0.0974571
WBGene00001178	0.655413	0.012983	0.097657
WBGene00013593	0.779586	0.0130617	0.0981488
WBGene00001522	0.717537	0.0130796	0.0982076
WBGene00002053	0.815385	0.0131239	0.0984102
WBGene00007234	0.58061	0.0131267	0.0984102
WBGene00006956	0.856961	0.0131782	0.0985692
WBGene00003783	0.726007	0.013202	0.0986711
WBGene00012109	0.762312	0.0133085	0.0993155
WBGene00017993	0.753174	0.0133411	0.0994067
WBGene00013250	0.598574	0.0135095	0.100279
WBGene00001332	0.784631	0.0135211	0.10028
WBGene00004820	1.09395	0.0135316	0.10028
WBGene00010066	0.732924	0.0135405	0.10028
WBGene00001335	0.673829	0.0135534	0.100299
WBGene00015922	0.646069	0.0136027	0.100541
WBGene00015017	0.700079	0.0136813	0.100736
WBGene00001820	0.669029	0.0137025	0.100736
WBGene00000031	0.727618	0.0137156	0.100736
WBGene00018104	0.655457	0.0137922	0.101146
WBGene00008107	0.823822	0.0138267	0.101232
WBGene00022883	0.581899	0.013864	0.101368
WBGene00020168	0.781097	0.0138803	0.101411
WBGene00008605	0.928134	0.0140267	0.102251
WBGene00001869	1.16084	0.0140773	0.102462
WBGene00015168	0.594976	0.0140794	0.102462
WBGene00006538	0.66235	0.0141219	0.102639
WBGene00011038	0.924884	0.0141805	0.102911
WBGene00014019	0.644943	0.01424	0.10319
WBGene00008000	0.858541	0.0143741	0.104007
WBGene00020994	0.671916	0.0143856	0.104013
WBGene00016486	0.846766	0.0144304	0.104232
WBGene00016733	0.694762	0.0144468	0.104232
WBGene00021112	0.632611	0.0144825	0.104241
WBGene00008629	0.826027	0.014493	0.104241
WBGene00013100	0.823703	0.0144992	0.104241
WBGene00010212	0.73648	0.014503	0.104241
WBGene00003657	0.649154	0.0145789	0.104636
Downregulated:
WBGene00000659	-2.64319	2.22816e-08	0.000108745
WBGene00016670	-3.13201	1.52306e-07	0.000337529
WBGene00009773	-2.35703	4.68261e-07	0.000575423
WBGene00015694	-2.42154	6.9326e-07	0.000575423
WBGene00021566	-2.23492	7.74582e-07	0.000575423
WBGene00009476	-2.49837	8.6886e-07	0.000575423
WBGene00009339	-2.08981	8.84837e-07	0.000575423
WBGene00017621	-2.91017	9.77213e-07	0.000575423
WBGene00008915	-2.38729	1.12913e-06	0.000612305
WBGene00001768	-1.88574	1.69013e-06	0.000749882
WBGene00007650	-1.67054	1.82873e-06	0.000776098
WBGene00000622	-2.08168	2.46226e-06	0.000837375
WBGene00007072	-2.15553	2.75374e-06	0.000895975
WBGene00011244	-3.06573	3.07914e-06	0.000927483
WBGene00019472	-1.56375	3.42323e-06	0.000982768
WBGene00010286	-1.85732	3.69462e-06	0.00100175
WBGene00006660	-2.09923	3.89265e-06	0.00102692
WBGene00010262	-1.93021	4.40806e-06	0.0011261
WBGene00013244	-1.74146	4.57285e-06	0.0011261
WBGene00001751	-1.85944	4.73006e-06	0.0011261
WBGene00018910	-2.77901	5.64079e-06	0.00122861
WBGene00001693	-2.41136	5.90372e-06	0.00122861
WBGene00001091	-1.7383	6.02582e-06	0.00122861
WBGene00010424	-1.56465	6.34492e-06	0.00122861
WBGene00004092	-1.64252	6.41248e-06	0.00122861
WBGene00007660	-2.02484	6.41485e-06	0.00122861
WBGene00017091	-2.55746	6.41931e-06	0.00122861
WBGene00007036	-1.9116	6.55866e-06	0.00123114
WBGene00015101	-1.76392	6.99618e-06	0.00126462
WBGene00010266	-1.40725	7.12687e-06	0.00126482
WBGene00001242	-1.8714	8.63915e-06	0.00140545
WBGene00009192	-1.58459	1.47626e-05	0.00200923
WBGene00005003	-2.31926	1.58136e-05	0.00200923
WBGene00010141	-1.40032	1.58872e-05	0.00200923
WBGene00015495	-2.10728	2.07663e-05	0.00229567
WBGene00011042	-1.49298	2.10239e-05	0.00229567
WBGene00007404	-1.52142	2.24987e-05	0.00236139
WBGene00003096	-1.67069	2.32144e-05	0.00241035
WBGene00009945	-1.57219	2.36173e-05	0.00241035
WBGene00017074	-1.4083	2.37059e-05	0.00241035
WBGene00011699	-1.8449	2.43377e-05	0.002443
WBGene00010018	-1.92895	2.49461e-05	0.00245958
WBGene00014002	-1.86788	2.84213e-05	0.00263442
WBGene00022346	-1.51636	2.86133e-05	0.00263442
WBGene00017304	-1.55715	3.09572e-05	0.0027454
WBGene00012176	-1.61172	3.15014e-05	0.0027454
WBGene00011799	-1.63834	3.60553e-05	0.00300648
WBGene00008352	-1.50067	3.63451e-05	0.00300648
WBGene00009001	-1.62834	3.90234e-05	0.00317423
WBGene00003617	-1.39579	4.32338e-05	0.00340327
WBGene00009077	-1.87452	4.43258e-05	0.00346131
WBGene00020574	-1.73633	4.52554e-05	0.00350586
WBGene00000737	-1.64409	4.82724e-05	0.0035604
WBGene00011841	-1.81041	4.90527e-05	0.0035604
WBGene00012030	-1.32419	4.92172e-05	0.0035604
WBGene00007517	-1.40845	5.32736e-05	0.00372141
WBGene00013708	-1.34297	5.33754e-05	0.00372141
WBGene00000628	-1.27491	5.52133e-05	0.00379747
WBGene00014047	-1.48379	5.76605e-05	0.00387424
WBGene00008229	-1.34776	5.79489e-05	0.00387424
WBGene00019885	-1.44113	5.90218e-05	0.00388304
WBGene00019619	-1.38597	5.93722e-05	0.00388304
WBGene00011407	-1.21052	6.06875e-05	0.00388304
WBGene00011285	-2.00592	6.08652e-05	0.00388304
WBGene00020456	-1.1565	6.34851e-05	0.00395864
WBGene00017582	-1.49085	6.36724e-05	0.00395864
WBGene00008335	-1.30149	6.93511e-05	0.00414498
WBGene00007932	-1.72989	6.94822e-05	0.00414498
WBGene00018803	-1.44752	7.40603e-05	0.00432876
WBGene00015889	-1.28707	7.45087e-05	0.00432892
WBGene00001753	-1.44152	7.60496e-05	0.00436659
WBGene00001692	-1.40168	8.59198e-05	0.00479236
WBGene00001712	-1.4556	8.79315e-05	0.00481137
WBGene00004398	-1.43215	8.9747e-05	0.00483989
WBGene00022713	-2.76089	9.36463e-05	0.00502242
WBGene00022550	-1.48101	9.50502e-05	0.00504231
WBGene00015231	-2.09082	9.76746e-05	0.00515352
WBGene00015549	-2.00629	0.000100042	0.00519591
WBGene00018036	-1.42525	0.000100727	0.00519591
WBGene00004144	-1.23062	0.000101139	0.00519591
WBGene00011021	-1.62518	0.000116906	0.0057925
WBGene00015597	-1.56724	0.000120242	0.00587331
WBGene00004336	-1.44896	0.000121377	0.00589433
WBGene00011286	-1.9098	0.000123981	0.00599097
WBGene00017806	-1.83254	0.000126569	0.00603773
WBGene00020617	-1.87726	0.000128106	0.00603773
WBGene00008885	-1.34562	0.000129717	0.00605619
WBGene00009809	-1.7201	0.000147653	0.00667239
WBGene00013091	-1.44815	0.00015182	0.0067444
WBGene00015225	-1.34703	0.000152535	0.0067444
WBGene00018056	-1.94837	0.000173682	0.00740309
WBGene00018101	-1.07414	0.000181347	0.0076629
WBGene00001694	-1.26423	0.000187564	0.00782399
WBGene00012294	-1.34228	0.000189493	0.0078708
WBGene00008490	-1.37315	0.00019047	0.00787787
WBGene00012452	-1.1696	0.000192188	0.00791537
WBGene00017347	-1.20074	0.000197243	0.00798876
WBGene00019698	-1.20445	0.000205811	0.0082027
WBGene00008390	-1.27026	0.000208821	0.0082027
WBGene00017362	-1.22945	0.000211094	0.00824195
WBGene00010610	-1.24685	0.000214765	0.00831875
WBGene00020449	-1.0682	0.000224187	0.00853226
WBGene00016415	-1.14235	0.000224648	0.00853226
WBGene00010935	-1.22981	0.000231554	0.0086267
WBGene00010484	-1.33869	0.000234662	0.00867563
WBGene00018988	-1.37236	0.000236425	0.00867574
WBGene00020112	-1.30068	0.00023975	0.0087627
WBGene00014244	-1.09199	0.000240591	0.0087627
WBGene00016768	-0.983878	0.000249536	0.00905474
WBGene00020662	-1.48365	0.000254576	0.00906903
WBGene00016923	-2.87654	0.000264747	0.00926237
WBGene00009140	-1.3328	0.000274367	0.00946913
WBGene00001718	-1.57814	0.000274538	0.00946913
WBGene00008302	-1.11173	0.000276773	0.00951005
WBGene00016877	-1.23991	0.000278502	0.00951005
WBGene00015706	-2.0772	0.000279137	0.00951005
WBGene00010644	-1.18346	0.000279621	0.00951005
WBGene00020658	-1.15921	0.000288394	0.00960757
WBGene00008375	-1.54084	0.000289756	0.00962011
WBGene00008453	-1.5066	0.000295709	0.00975139
WBGene00016326	-0.949007	0.000302856	0.00995331
WBGene00015633	-0.976512	0.000305144	0.00995331
WBGene00015064	-1.06876	0.000306275	0.00995331
WBGene00000697	-1.11697	0.00030693	0.00995331
WBGene00022867	-1.45567	0.000322053	0.010272
WBGene00008371	-1.14174	0.000353933	0.0109031
WBGene00007336	-1.15843	0.00036656	0.01102
WBGene00001790	-1.21551	0.000369171	0.0110536
WBGene00018911	-1.48191	0.000376345	0.0111997
WBGene00015574	-1.48997	0.000383837	0.0112531
WBGene00015492	-1.2797	0.000384983	0.0112531
WBGene00004437	-1.23293	0.000385435	0.0112531
WBGene00010945	-1.4882	0.000391242	0.0112531
WBGene00020912	-1.42373	0.000392265	0.0112531
WBGene00015440	-0.962416	0.000393125	0.0112531
WBGene00007131	-1.28215	0.000397583	0.0112814
WBGene00017598	-1.46561	0.000401766	0.0113016
WBGene00016646	-1.16841	0.000409674	0.0114252
WBGene00000747	-1.39788	0.000411257	0.0114367
WBGene00009464	-1.23135	0.000417374	0.011541
WBGene00011311	-1.15455	0.000420193	0.011556
WBGene00019388	-1.52458	0.000421557	0.0115585
WBGene00019782	-1.30353	0.00042782	0.0116599
WBGene00020393	-1.04019	0.000437555	0.01177
WBGene00011817	-1.1586	0.000438918	0.01177
WBGene00000620	-1.46108	0.000456132	0.012095
WBGene00016719	-1.04118	0.000458494	0.0120956
WBGene00001543	-0.973602	0.000470253	0.01228
WBGene00015400	-1.04767	0.000473084	0.0123002
WBGene00010648	-1.12041	0.000473811	0.0123002
WBGene00015076	-1.21135	0.000476699	0.0123423
WBGene00016119	-1.15178	0.000491444	0.0126665
WBGene00010541	-1.09765	0.000503246	0.0128051
WBGene00022546	-1.58767	0.000503757	0.0128051
WBGene00004988	-1.46489	0.000508907	0.0128863
WBGene00000612	-1.06886	0.000511064	0.0128863
WBGene00009417	-1.39409	0.000512231	0.0128863
WBGene00015487	-1.27362	0.000532039	0.0131808
WBGene00007992	-1.64119	0.000536252	0.0132515
WBGene00011116	-1.1826	0.000546478	0.0133409
WBGene00001763	-1.33202	0.000572898	0.0138437
WBGene00022562	-1.21319	0.000580624	0.0139593
WBGene00009805	-1.73047	0.000586824	0.0140392
WBGene00013754	-1.1357	0.000596499	0.014201
WBGene00008792	-2.1878	0.000605104	0.0143709
WBGene00017688	-1.12519	0.000614715	0.0145578
WBGene00016009	-1.04547	0.000617449	0.0145578
WBGene00016224	-1.11735	0.000660284	0.0153453
WBGene00016310	-1.09706	0.000717305	0.0164744
WBGene00008592	-1.34193	0.000725171	0.0166159
WBGene00020135	-1.4662	0.000753945	0.0169223
WBGene00012968	-1.1278	0.000756221	0.0169223
WBGene00000660	-1.34637	0.000759302	0.0169223
WBGene00016218	-0.896462	0.000768062	0.0170388
WBGene00019156	-1.36238	0.000774685	0.0171269
WBGene00019648	-1.84636	0.000791834	0.0174079
WBGene00015947	-1.55765	0.000803593	0.0175086
WBGene00016217	-1.31862	0.000806053	0.0175231
WBGene00016881	-2.08357	0.000819712	0.017741
WBGene00011305	-1.0313	0.000824159	0.0177978
WBGene00016849	-0.936866	0.000828503	0.0178521
WBGene00013144	-0.886473	0.000838251	0.0179731
WBGene00001789	-1.59774	0.000854767	0.0182355
WBGene00000593	-1.56922	0.000855637	0.0182355
WBGene00010789	-1.00925	0.000860056	0.0182618
WBGene00012491	-1.07179	0.000880892	0.0186112
WBGene00016003	-1.06957	0.000895129	0.0188155
WBGene00021081	-1.40282	0.000934474	0.0194738
WBGene00018217	-0.994912	0.000937484	0.0194738
WBGene00016848	-0.953575	0.000937678	0.0194738
WBGene00020378	-1.34076	0.000951514	0.0196774
WBGene00000795	-0.968422	0.000962506	0.0198516
WBGene00003063	-1.08367	0.000971858	0.0198874
WBGene00017964	-1.10851	0.00100343	0.0203556
WBGene00018342	-0.985399	0.00101304	0.0204303
WBGene00007555	-1.13433	0.00101884	0.0204597
WBGene00020348	-0.922178	0.00102288	0.0204597
WBGene00003385	-1.50427	0.0010253	0.0204661
WBGene00003689	-1.22133	0.00103094	0.0205199
WBGene00002270	-1.34268	0.00103219	0.0205199
WBGene00009577	-0.915237	0.00103868	0.0205961
WBGene00015250	-0.919368	0.00104554	0.0206173
WBGene00007421	-1.13448	0.00104959	0.0206553
WBGene00013882	-1.2821	0.00109698	0.0214582
WBGene00013896	-1.0621	0.0011034	0.0214976
WBGene00001230	-0.910795	0.00110815	0.0215262
WBGene00003596	-1.329	0.00115872	0.0221336
WBGene00011284	-1.28731	0.00118882	0.02262
WBGene00016262	-1.03275	0.0012169	0.0230197
WBGene00018696	-1.37007	0.00123474	0.0231879
WBGene00017427	-0.991832	0.00123767	0.0231879
WBGene00004279	-0.880319	0.00124597	0.0232256
WBGene00022027	-0.813538	0.00129285	0.0237655
WBGene00015701	-1.20875	0.00134664	0.0244679
WBGene00011944	-1.16634	0.00134929	0.0244679
WBGene00016789	-1.11536	0.00134934	0.0244679
WBGene00016621	-1.29093	0.00136574	0.0246721
WBGene00008226	-1.36597	0.00139999	0.0251577
WBGene00015092	-1.01027	0.00143341	0.025487
WBGene00020557	-0.774217	0.00146097	0.0257875
WBGene00018260	-0.846568	0.00147101	0.0259179
WBGene00015220	-1.0512	0.00147963	0.0259754
WBGene00010545	-0.917628	0.00148455	0.0259754
WBGene00014175	-1.31902	0.00148492	0.0259754
WBGene00008905	-1.07405	0.00150779	0.0262344
WBGene00015059	-1.04053	0.00151124	0.0262477
WBGene00008625	-1.22901	0.001525	0.0264208
WBGene00009840	-0.954749	0.00152662	0.0264208
WBGene00015277	-1.32184	0.00155225	0.0266283
WBGene00007980	-1.4015	0.00156231	0.0267539
WBGene00009807	-0.969922	0.00157703	0.0269116
WBGene00015767	-0.899843	0.00158772	0.0270467
WBGene00012398	-1.69147	0.00159068	0.0270498
WBGene00009635	-0.882499	0.00161283	0.0273314
WBGene00010128	-0.79734	0.00162238	0.0273679
WBGene00020401	-0.971169	0.00168807	0.0279749
WBGene00015067	-1.37686	0.00170523	0.0282115
WBGene00016717	-0.813992	0.001709	0.0282259
WBGene00018614	-1.10603	0.0017287	0.0284535
WBGene00008334	-0.856495	0.00179969	0.0292779
WBGene00018758	-0.921039	0.00188819	0.0301647
WBGene00010528	-1.2292	0.00190876	0.0303589
WBGene00000022	-0.97772	0.00191736	0.0303589
WBGene00013755	-0.87209	0.00191832	0.0303589
WBGene00012316	-0.908116	0.00192043	0.0303589
WBGene00009547	-0.839628	0.00193061	0.0304438
WBGene00016513	-1.00754	0.00195404	0.0307274
WBGene00021465	-1.22072	0.00195489	0.0307274
WBGene00009803	-0.982491	0.00199516	0.0312095
WBGene00019097	-0.77717	0.00203186	0.031531
WBGene00018986	-0.974374	0.00210327	0.0323818
WBGene00001387	-1.03192	0.00213093	0.0326002
WBGene00003723	-0.90551	0.00213416	0.0326002
WBGene00021691	-0.945217	0.00216359	0.0329982
WBGene00014252	-0.871053	0.00218555	0.0332811
WBGene00009384	-1.14218	0.00221976	0.0336445
WBGene00007358	-0.990499	0.002227	0.0336951
WBGene00017299	-1.06215	0.00223	0.0336951
WBGene00019570	-0.817453	0.00224983	0.0339422
WBGene00002827	-0.787373	0.00225376	0.0339489
WBGene00009266	-1.06441	0.00232124	0.0346886
WBGene00019261	-0.837298	0.00232418	0.0346886
WBGene00008151	-0.777633	0.00233209	0.0347535
WBGene00000560	-1.16242	0.00234857	0.0349457
WBGene00020243	-1.04204	0.00235689	0.034987
WBGene00020397	-1.23057	0.00236242	0.0349918
WBGene00008355	-0.99897	0.00239052	0.0351322
WBGene00011692	-0.813391	0.00241125	0.0352511
WBGene00008513	-0.924521	0.00241243	0.0352511
WBGene00019964	-1.66769	0.00242424	0.035318
WBGene00043147	-1.14942	0.00245335	0.0355826
WBGene00015252	-1.83587	0.00246247	0.0356377
WBGene00020612	-0.77678	0.00248203	0.0357353
WBGene00009452	-1.16811	0.0025129	0.036091
WBGene00006497	-1.52155	0.00251428	0.036091
WBGene00013520	-0.824944	0.00254114	0.0363176
WBGene00021900	-1.09652	0.00257706	0.0367222
WBGene00018966	-0.825931	0.00260585	0.0369705
WBGene00004989	-1.19058	0.00264092	0.0373054
WBGene00020045	-0.836784	0.00271313	0.0380501
WBGene00014012	-0.971262	0.00273514	0.0382488
WBGene00013035	-0.718193	0.00274653	0.0383532
WBGene00018232	-0.96516	0.00279809	0.0389617
WBGene00003702	-0.781278	0.00283185	0.0391525
WBGene00008239	-0.902735	0.0028713	0.0394479
WBGene00015537	-0.842814	0.00287342	0.0394479
WBGene00007811	-0.942479	0.00291973	0.0398594
WBGene00021167	-0.859542	0.00294598	0.0401616
WBGene00012127	-0.703105	0.0029602	0.0401723
WBGene00007055	-0.865928	0.00297532	0.0402803
WBGene00008483	-0.830016	0.00299256	0.0404576
WBGene00022330	-0.845921	0.00301303	0.040678
WBGene00007837	-0.847512	0.00303547	0.0408679
WBGene00018262	-0.896291	0.00305213	0.0410235
WBGene00020497	-1.16089	0.00305543	0.0410235
WBGene00015956	-0.85224	0.00310045	0.0413435
WBGene00021715	-0.8109	0.00314326	0.0416685
WBGene00009595	-0.808113	0.00315459	0.0416685
WBGene00019773	-0.840225	0.00317302	0.0418313
WBGene00022642	-0.859752	0.00317682	0.0418313
WBGene00001158	-0.814971	0.00324371	0.0425242
WBGene00008741	-0.952197	0.00326283	0.0425242
WBGene00000286	-1.00075	0.0033034	0.0428214
WBGene00019237	-1.16982	0.00333267	0.043013
WBGene00020448	-0.874563	0.00333654	0.043013
WBGene00019719	-1.38112	0.00334022	0.043013
WBGene00017023	-0.760179	0.00335788	0.0431248
WBGene00005703	-0.896347	0.00340121	0.043341
WBGene00016095	-0.823452	0.00344485	0.0437259
WBGene00020457	-1.38026	0.00353605	0.0444786
WBGene00008139	-0.865034	0.00355911	0.0446536
WBGene00001044	-0.86606	0.0035688	0.0447177
WBGene00004145	-0.921803	0.00357632	0.0447545
WBGene00007929	-0.785321	0.00360609	0.0449803
WBGene00019464	-0.805373	0.00364336	0.0451937
WBGene00002173	-0.856039	0.00364383	0.0451937
WBGene00017786	-0.757468	0.0036938	0.0456973
WBGene00016599	-0.937012	0.0037352	0.0460345
WBGene00003465	-0.789592	0.00376934	0.0462132
WBGene00018195	-0.886961	0.00377514	0.0462132
WBGene00015865	-1.04112	0.00381946	0.0464926
WBGene00001388	-0.829603	0.00382321	0.0464926
WBGene00015593	-0.815459	0.00385006	0.046713
WBGene00011321	-1.01274	0.00385865	0.046713
WBGene00007689	-0.960374	0.00386204	0.046713
WBGene00003678	-1.05561	0.00394526	0.0473092
WBGene00000627	-1.2802	0.00397919	0.0474459
WBGene00021709	-0.955712	0.00398072	0.0474459
WBGene00015423	-0.800415	0.0039934	0.0474459
WBGene00016977	-0.767259	0.0039943	0.0474459
WBGene00016061	-0.70833	0.00399548	0.0474459
WBGene00003759	-0.745328	0.00404551	0.0475762
WBGene00012783	-0.79075	0.00408215	0.0478191
WBGene00018345	-1.09215	0.00409778	0.0479023
WBGene00003543	-0.734845	0.00414369	0.0480716
WBGene00000745	-0.828135	0.00414674	0.0480716
WBGene00022597	-1.47195	0.00417421	0.0482183
WBGene00016738	-1.52709	0.00421189	0.0484243
WBGene00008304	-0.974611	0.00422786	0.0485507
WBGene00012885	-0.768725	0.00423662	0.0485942
WBGene00008969	-0.952217	0.00445557	0.0504534
WBGene00016892	-0.844523	0.00450352	0.0508195
WBGene00015196	-0.926221	0.00452166	0.0509653
WBGene00000908	-0.996398	0.00456039	0.0512833
WBGene00013763	-0.836632	0.00460161	0.051628
WBGene00013236	-0.854472	0.00461213	0.0516866
WBGene00003695	-0.738234	0.00463323	0.0518117
WBGene00020358	-0.863816	0.00463922	0.0518117
WBGene00011428	-0.764276	0.00471691	0.0523389
WBGene00001795	-0.740863	0.00472925	0.0523884
WBGene00018210	-0.811868	0.00473379	0.0523884
WBGene00009010	-0.694972	0.00478494	0.0527153
WBGene00006056	-0.753828	0.00480293	0.0528366
WBGene00015709	-0.775552	0.00480959	0.0528366
WBGene00015809	-0.813407	0.00481219	0.0528366
WBGene00021018	-1.16946	0.0048465	0.0530272
WBGene00016166	-0.778902	0.0048655	0.0530639
WBGene00018259	-1.12309	0.00488299	0.0531355
WBGene00016092	-1.18492	0.0048884	0.0531355
WBGene00017961	-0.806681	0.00493858	0.0535617
WBGene00022193	-1.11364	0.00498194	0.0539719
WBGene00003438	-0.771332	0.00502787	0.0543321
WBGene00001726	-0.891292	0.00504572	0.054387
WBGene00004100	-0.678988	0.00510238	0.0547311
WBGene00008841	-0.749123	0.00510629	0.0547311
WBGene00012399	-0.966652	0.00510809	0.0547311
WBGene00010377	-1.14357	0.00511447	0.0547395
WBGene00002026	-1.34106	0.00516493	0.0550068
WBGene00009013	-0.876161	0.00516763	0.0550068
WBGene00013484	-1.0501	0.00525859	0.0556644
WBGene00007963	-0.91299	0.00531426	0.0559574
WBGene00007049	-1.10411	0.00539405	0.0565912
WBGene00020651	-1.16199	0.00539765	0.0565912
WBGene00021011	-1.03685	0.00543002	0.056723
WBGene00016013	-0.821582	0.00543346	0.056723
WBGene00015930	-0.751746	0.00544769	0.0568108
WBGene00008860	-0.745426	0.00552885	0.0572574
WBGene00012103	-0.961734	0.0055365	0.0572574
WBGene00003407	-1.05081	0.00566799	0.0582556
WBGene00012739	-0.969929	0.00567576	0.0582556
WBGene00020905	-0.807482	0.00568241	0.0582626
WBGene00007405	-0.831604	0.00569381	0.0582972
WBGene00004481	-0.71261	0.00587418	0.0595408
WBGene00010368	-1.30067	0.00595828	0.0600814
WBGene00009702	-0.687428	0.00600941	0.0603044
WBGene00003773	-0.879541	0.00603939	0.0605241
WBGene00017836	-1.50739	0.00608746	0.0608808
WBGene00019986	-0.781447	0.0061433	0.0611885
WBGene00016438	-0.682661	0.00620387	0.0617098
WBGene00016215	-1.14713	0.00628842	0.0622528
WBGene00009409	-0.762764	0.00647598	0.0637861
WBGene00020191	-0.97498	0.0064921	0.0638805
WBGene00008591	-1.35479	0.00650479	0.0639409
WBGene00000760	-1.15832	0.0065964	0.0646461
WBGene00021371	-0.806212	0.00663287	0.0648732
WBGene00017200	-0.84753	0.00664392	0.0649077
WBGene00020334	-0.788351	0.00670431	0.0652451
WBGene00014251	-0.811108	0.00676383	0.065599
WBGene00018413	-0.665915	0.00679491	0.0657473
WBGene00003565	-1.08864	0.00679633	0.0657473
WBGene00020329	-0.67531	0.00684988	0.0661408
WBGene00000682	-0.993921	0.00685056	0.0661408
WBGene00009475	-0.86122	0.006989	0.0672114
WBGene00016667	-1.0825	0.00710493	0.0679248
WBGene00003001	-0.636578	0.00714982	0.0681785
WBGene00012808	-1.05508	0.00717252	0.0681785
WBGene00007452	-0.843754	0.00717336	0.0681785
WBGene00010426	-0.71043	0.00717488	0.0681785
WBGene00010334	-0.848849	0.00720743	0.0681785
WBGene00017678	-1.0907	0.00721011	0.0681785
WBGene00021183	-1.18531	0.00726419	0.068508
WBGene00016249	-1.13504	0.00728174	0.0686072
WBGene00011222	-1.20016	0.00731969	0.0687792
WBGene00000020	-0.922597	0.00732436	0.0687792
WBGene00006662	-1.27098	0.00733387	0.0687792
WBGene00020192	-0.918077	0.00739466	0.0691061
WBGene00018590	-0.764847	0.00739825	0.0691061
WBGene00000294	-0.883876	0.0074027	0.0691061
WBGene00004482	-0.612275	0.00742967	0.0691335
WBGene00016669	-1.3974	0.0075027	0.0697438
WBGene00003426	-0.673619	0.00755527	0.0700198
WBGene00002116	-1.00292	0.00757514	0.0700198
WBGene00018602	-0.850062	0.00759644	0.0701503
WBGene00017970	-0.640059	0.00772687	0.0708759
WBGene00004444	-0.747754	0.0077571	0.0710291
WBGene00002118	-1.21896	0.00783601	0.0716174
WBGene00017027	-0.783822	0.00785456	0.0716527
WBGene00006809	-0.640245	0.00789264	0.0717794
WBGene00010284	-1.00323	0.00807429	0.0727734
WBGene00012360	-0.691058	0.00807434	0.0727734
WBGene00003644	-0.82098	0.00815043	0.0732812
WBGene00010115	-0.621799	0.00815321	0.0732812
WBGene00016762	-0.820869	0.00818613	0.0735095
WBGene00016180	-0.703961	0.00821836	0.0735958
WBGene00016752	-0.638399	0.00824076	0.0737287
WBGene00015885	-0.715721	0.00826457	0.0738065
WBGene00007550	-0.754709	0.00831002	0.0740768
WBGene00011143	-0.882025	0.00838875	0.0746423
WBGene00010083	-0.951197	0.00844507	0.0749385
WBGene00009996	-0.837765	0.00852962	0.0755514
WBGene00007231	-1.44748	0.00855903	0.0757432
WBGene00011823	-0.799534	0.0086299	0.076232
WBGene00018481	-0.834945	0.00872275	0.0769131
WBGene00012037	-0.774274	0.00873079	0.0769145
WBGene00008575	-1.27388	0.00876859	0.0771778
WBGene00004498	-0.812749	0.00883876	0.0776554
WBGene00021610	-0.792038	0.00884911	0.0776764
WBGene00016883	-0.799898	0.00889699	0.0777858
WBGene00021600	-0.801994	0.00890162	0.0777858
WBGene00016085	-0.835875	0.00890473	0.0777858
WBGene00022569	-0.677964	0.00890756	0.0777858
WBGene00008193	-0.660315	0.00894802	0.0780533
WBGene00001465	-0.953562	0.0089744	0.0782135
WBGene00012637	-0.651602	0.00907238	0.0788562
WBGene00001651	-0.62585	0.00911659	0.0790747
WBGene00001464	-1.03529	0.00912029	0.0790747
WBGene00022548	-0.696216	0.00914466	0.0792023
WBGene00016934	-0.778164	0.00917108	0.0793607
WBGene00003720	-0.876212	0.00929934	0.0802532
WBGene00022487	-0.817023	0.0093317	0.0802532
WBGene00008382	-0.843325	0.00933999	0.0802532
WBGene00019293	-0.93903	0.00945094	0.0807799
WBGene00004438	-0.676629	0.00949707	0.0810734
WBGene00018763	-0.879847	0.00963274	0.0818
WBGene00008692	-0.61929	0.00965121	0.0818466
WBGene00009804	-0.921687	0.00969731	0.0819217
WBGene00000534	-0.639002	0.00971042	0.0819217
WBGene00008547	-0.622058	0.00982996	0.0827157
WBGene00019092	-0.76261	0.00987019	0.0829113
WBGene00020389	-0.876304	0.00996182	0.0831844
WBGene00019182	-0.906112	0.00998705	0.0832481
WBGene00011168	-0.666359	0.0100536	0.0836016
WBGene00020661	-0.642825	0.0101502	0.0840343
WBGene00020869	-1.57636	0.0101723	0.0841455
WBGene00022333	-0.678791	0.0103184	0.0852097
WBGene00023284	-0.929876	0.0103666	0.0855353
WBGene00008628	-0.973938	0.0104194	0.0857385
WBGene00007103	-1.22869	0.0104263	0.0857385
WBGene00007156	-0.891909	0.0104833	0.0859172
WBGene00007810	-0.870591	0.0105418	0.086158
WBGene00015811	-0.648248	0.010622	0.0864014
WBGene00013207	-0.599698	0.0106457	0.0865216
WBGene00001911	-0.598352	0.0106775	0.0867082
WBGene00004491	-0.593798	0.0107749	0.0872811
WBGene00008519	-0.79125	0.010789	0.0873228
WBGene00000788	-0.764711	0.0108428	0.0876856
WBGene00019188	-0.605229	0.0109096	0.0880796
WBGene00020003	-0.731679	0.0109249	0.0881309
WBGene00007724	-0.71019	0.0109542	0.0882937
WBGene00018311	-0.667152	0.0110677	0.0889152
WBGene00011427	-1.18056	0.0110834	0.0889676
WBGene00019394	-0.668251	0.0111145	0.0891447
WBGene00003071	-0.99791	0.0112101	0.08969
WBGene00018249	-0.77004	0.0113374	0.0904858
WBGene00010100	-0.639654	0.0114186	0.0910003
WBGene00003092	-0.797906	0.0114245	0.0910003
WBGene00007546	-0.604158	0.0114298	0.0910003
WBGene00022494	-0.588071	0.0114487	0.0910763
WBGene00008447	-0.868033	0.0115336	0.0915762
WBGene00017938	-0.803764	0.0115483	0.0915762
WBGene00009722	-0.841173	0.0116713	0.0921711
WBGene00017762	-0.679837	0.0117084	0.0923891
WBGene00003693	-0.670942	0.0117243	0.0924401
WBGene00003151	-1.18589	0.0117441	0.0925218
WBGene00003696	-0.694601	0.0118082	0.092861
WBGene00008072	-0.67371	0.0118087	0.092861
WBGene00018237	-1.91921	0.0118413	0.0929126
WBGene00007586	-0.842981	0.0120531	0.0939701
WBGene00021021	-0.602781	0.0120771	0.0940234
WBGene00020101	-0.767164	0.0120792	0.0940234
WBGene00011954	-0.767076	0.0121049	0.0941478
WBGene00006495	-1.25741	0.0121196	0.0941872
WBGene00004143	-1.36105	0.0121607	0.0943567
WBGene00022392	-0.807241	0.0122785	0.0951139
WBGene00009002	-0.67413	0.0124695	0.095746
WBGene00004452	-0.782537	0.0124764	0.095746
WBGene00016197	-0.83936	0.0124987	0.0957613
WBGene00003789	-0.661476	0.012592	0.096104
WBGene00011014	-0.767869	0.012668	0.0965052
WBGene00007608	-0.584846	0.0127162	0.0966818
WBGene00016301	-0.892378	0.0127647	0.096736
WBGene00016840	-0.768338	0.0128515	0.0970927
WBGene00018807	-0.687544	0.0129862	0.097657
WBGene00012693	-0.647039	0.013141	0.0984416
WBGene00010019	-0.870462	0.0131515	0.0984449
WBGene00017128	-0.899295	0.0132285	0.0987937
WBGene00008794	-1.07096	0.0133405	0.0994067
WBGene00016697	-0.59064	0.0134017	0.0997816
WBGene00017635	-1.13521	0.0134362	0.0999621
WBGene00000266	-0.607383	0.0134611	0.100071
WBGene00003686	-0.595921	0.0134767	0.100111
WBGene00019057	-0.598043	0.0136066	0.100541
WBGene00011967	-0.575639	0.0136491	0.100736
WBGene00001209	-1.00169	0.0136612	0.100736
WBGene00005005	-1.40356	0.0137006	0.100736
WBGene00003424	-0.678563	0.0137023	0.100736
WBGene00016103	-0.666164	0.0137113	0.100736
WBGene00006539	-0.748329	0.0137835	0.101146
WBGene00016796	-0.780989	0.0138137	0.101228
WBGene00020138	-0.629919	0.013835	0.101232
WBGene00007516	-0.693653	0.0139462	0.101817
WBGene00001786	-0.697105	0.0139713	0.101924
WBGene00016281	-1.14924	0.0140871	0.102462
WBGene00003467	-0.636695	0.0141761	0.102911
WBGene00004876	-0.615575	0.0142378	0.10319
WBGene00000550	-0.661767	0.0142971	0.103527
WBGene00008889	-0.570905	0.0144479	0.104232
WBGene00017673	-0.654461	0.0145118	0.104241
WBGene00008010	-0.714163	0.0145132	0.104241

## Sheet: Hypergravity - RRHO
Gene ID	LogFC 10xg	FDR 10xg	LogFC 15xg	FDR 15xg
Upregulated 10xg and 15xg:
WBGene00000099	1.12203	0.0919812	0.643979	0.0864005
WBGene00000169	3.29424	0.0273384	2.95941	0.000575423
WBGene00000301	1.54706	0.0713104	2.05265	0.000927483
WBGene00000405	1.34887	0.0824729	1.44042	0.00379747
WBGene00000634	1.42355	0.0781016	1.00858	0.0255488
WBGene00000650	2.6181	0.0273384	3.22182	0.000133365
WBGene00000653	1.17334	0.0998231	1.09453	0.0113016
WBGene00001051	1.32472	0.0713104	0.882448	0.029374
WBGene00001069	1.23437	0.0919812	1.59167	0.00200923
WBGene00001309	1.12076	0.103206	0.876201	0.0293506
WBGene00001607	1.22509	0.0998231	1.24767	0.00772082
WBGene00001647	1.42133	0.0780987	1.6467	0.0020308
WBGene00001858	2.03697	0.0452687	1.82169	0.00200923
WBGene00001862	1.33973	0.090754	1.21029	0.0112531
WBGene00002061	1.19657	0.0868405	0.870348	0.0311609
WBGene00002248	1.47123	0.0867298	1.06297	0.0315417
WBGene00002254	1.30476	0.0713104	1.21652	0.0054745
WBGene00002255	1.4319	0.0689258	1.22288	0.00826924
WBGene00003184	1.98458	0.0426458	1.05883	0.0233161
WBGene00003647	1.78379	0.049253	1.53433	0.00414498
WBGene00003657	1.24588	0.0833368	0.649154	0.104636
WBGene00003784	1.46789	0.0548602	1.6283	0.00129006
WBGene00003912	1.43894	0.103904	1.16658	0.025487
WBGene00004017	1.60061	0.0738117	0.984902	0.0432734
WBGene00004078	1.6936	0.0484258	1.64552	0.00203567
WBGene00004133	1.31674	0.0951962	0.909518	0.0442743
WBGene00004217	1.88235	0.103904	1.26569	0.0565922
WBGene00004239	1.37018	0.0623868	1.94458	0.000575423
WBGene00004701	1.6209	0.0484258	0.901956	0.0340461
WBGene00004702	1.07462	0.0859667	0.585783	0.0939104
WBGene00004750	1.80866	0.0833368	1.31976	0.0275693
WBGene00004813	2.01167	0.0452687	1.20661	0.0174088
WBGene00004819	2.22893	0.0452687	0.975998	0.0702539
WBGene00006994	1.27877	0.103904	0.999372	0.0300058
WBGene00007150	1.23623	0.0786203	0.842616	0.0326002
WBGene00007283	2.99332	0.0273384	1.71713	0.00688977
WBGene00007303	1.52405	0.0671604	0.870315	0.0478191
WBGene00007332	2.36091	0.0478402	1.9901	0.00393464
WBGene00007560	2.4765	0.0273384	0.945037	0.0474459
WBGene00007642	1.94375	0.0736865	1.11092	0.0569013
WBGene00007649	1.71545	0.0668767	1.47329	0.00696166
WBGene00008295	2.32632	0.0484258	1.24752	0.0425242
WBGene00008377	2.11287	0.0452687	1.78778	0.0035604
WBGene00008464	1.2996	0.0680204	1.15861	0.00605619
WBGene00008605	1.80431	0.0824729	0.928134	0.102251
WBGene00008710	1.00023	0.103904	1.0796	0.00613437
WBGene00008825	2.3955	0.0328466	1.68485	0.0035604
WBGene00009041	2.1158	0.0273384	2.81952	0.000108745
WBGene00009042	3.00757	0.0419733	3.29249	0.000575423
WBGene00009213	2.50549	0.0426458	2.7129	0.000710893
WBGene00009215	2.90205	0.0328466	2.91656	0.000643996
WBGene00009221	3.24914	0.0452687	3.18087	0.0012462
WBGene00009272	1.00836	0.104192	0.666015	0.0620943
WBGene00009292	1.91171	0.0419733	1.05758	0.0145632
WBGene00009606	1.81116	0.0452687	0.789942	0.0708759
WBGene00009898	2.353	0.0426458	1.43139	0.0116599
WBGene00010000	1.72087	0.0780987	1.19276	0.0274175
WBGene00010051	1.49403	0.0824729	1.72912	0.002443
WBGene00010065	1.42997	0.0827786	0.958132	0.0391155
WBGene00010084	1.31218	0.0786203	1.16695	0.00867563
WBGene00010285	1.32214	0.0813399	0.837001	0.0462132
WBGene00010473	1.97038	0.0827786	1.35653	0.0352511
WBGene00010539	1.77565	0.0456467	1.01844	0.025487
WBGene00010568	2.63462	0.0273384	1.42175	0.00953044
WBGene00010835	1.86349	0.0466706	1.34035	0.00905984
WBGene00011010	1.50941	0.0504246	1.59344	0.00166887
WBGene00011063	1.6779	0.0484258	1.79033	0.00128994
WBGene00011320	1.48847	0.0689258	1.093	0.016713
WBGene00011446	1.65688	0.0623868	1.33277	0.00867563
WBGene00011464	1.344	0.0671604	1.52018	0.00172702
WBGene00011489	1.3083	0.104185	1.52893	0.00404078
WBGene00011501	1.23894	0.0766199	1.22588	0.00432892
WBGene00011898	1.86835	0.0419733	0.814965	0.0481705
WBGene00011908	1.04395	0.103904	0.883301	0.0205961
WBGene00011986	1.63867	0.0713104	1.87382	0.00200923
WBGene00012021	1.86654	0.0867298	1.34839	0.031531
WBGene00012239	2.74318	0.0328466	1.28957	0.0275139
WBGene00012405	1.77531	0.0452687	1.08998	0.0140149
WBGene00012436	1.36084	0.0919812	1.17284	0.0147881
WBGene00012527	1.41118	0.0786203	0.752964	0.0830817
WBGene00012540	2.78774	0.0452687	2.11996	0.00603773
WBGene00012608	1.6506	0.0872604	1.43806	0.0126665
WBGene00012650	1.32859	0.103904	1.20955	0.013788
WBGene00012878	1.40873	0.0833368	0.93471	0.0425242
WBGene00013234	1.36689	0.0919812	0.762615	0.0953538
WBGene00013394	1.76796	0.0609138	1.92061	0.00175086
WBGene00013567	1.73517	0.0773313	1.2785	0.0200752
WBGene00013692	1.2959	0.103929	0.81958	0.0719592
WBGene00013857	1.2536	0.0580169	0.713209	0.0412986
WBGene00014097	1.69175	0.0426458	1.59898	0.00122861
WBGene00014117	1.2461	0.103904	1.70994	0.00185191
WBGene00015095	1.90705	0.0833368	1.0234	0.0951139
WBGene00015112	1.24284	0.0827786	0.957066	0.0204597
WBGene00015312	1.42208	0.0833368	0.999964	0.0336445
WBGene00015590	1.53104	0.0694137	0.913216	0.0449803
WBGene00015646	1.47248	0.0833368	2.34433	0.000575423
WBGene00015746	1.30283	0.0824729	0.741601	0.0715759
WBGene00016088	2.83503	0.0284174	2.14612	0.0020182
WBGene00016178	1.14561	0.0802938	1.39463	0.00187041
WBGene00016204	1.79629	0.0456467	1.49019	0.00388304
WBGene00016596	1.24339	0.0833368	1.20788	0.0067444
WBGene00016636	2.37328	0.0452687	1.49184	0.011556
WBGene00017132	1.18822	0.0833368	0.888453	0.0252642
WBGene00017134	2.71261	0.0452687	1.91742	0.00835455
WBGene00017532	1.73639	0.0786203	1.14831	0.0370699
WBGene00017541	1.92606	0.0484258	0.864716	0.0828705
WBGene00017659	2.15662	0.0426458	1.77319	0.00234077
WBGene00017843	1.65743	0.0786203	1.85616	0.00263442
WBGene00017985	1.94862	0.0668767	1.12422	0.0454794
WBGene00017986	1.05289	0.104192	1.50063	0.00148724
WBGene00018041	2.2781	0.0499825	1.50572	0.0171269
WBGene00018297	1.15619	0.0998231	1.83305	0.000837375
WBGene00018698	1.51843	0.0827786	0.801307	0.0972635
WBGene00018743	1.28414	0.103213	0.767967	0.086158
WBGene00019839	1.68993	0.0466706	1.4499	0.0035604
WBGene00020033	1.92079	0.0452687	1.28255	0.01102
WBGene00020290	1.98059	0.0419733	1.07884	0.0169223
WBGene00020379	1.16864	0.0786203	1.60077	0.00098549
WBGene00020467	1.82392	0.0452687	0.793626	0.0687792
WBGene00020588	2.25493	0.0484258	1.77321	0.00639963
WBGene00020994	1.39473	0.0713104	0.671916	0.104013
WBGene00021002	1.83767	0.0704116	1.74166	0.00479236
WBGene00021035	1.1639	0.0951962	1.33941	0.00362482
WBGene00021112	1.18039	0.0894777	0.632611	0.104241
WBGene00021279	2.15909	0.0426819	1.23811	0.0168791
WBGene00022669	1.23276	0.0919812	1.06788	0.0141708
WBGene00022822	1.64155	0.0484258	2.03643	0.000672137
Upregulated 10xg only:
WBGene00000226	1.72502	0.0926472	0.104296	0.899138
WBGene00000896	1.29101	0.102424	0.129376	0.833886
WBGene00001390	1.73241	0.0786203	0.183726	0.801442
WBGene00001721	1.04137	0.104192	-0.00607499	0.994917
WBGene00001774	1.35567	0.0689258	0.132117	0.807609
WBGene00001921	2.03987	0.0484258	-0.236168	0.728197
WBGene00001995	1.58879	0.0780987	-0.368018	0.496604
WBGene00003948	2.22801	0.103904	0.15005	0.89224
WBGene00004064	1.10284	0.104192	0.118133	0.82642
WBGene00004917	1.68232	0.0859667	0.210899	0.771463
WBGene00004971	1.29238	0.103213	-0.207239	0.718515
WBGene00006368	1.10813	0.103206	-0.203071	0.670737
WBGene00006491	1.84166	0.0548602	0.191258	0.771332
WBGene00006808	1.90427	0.0452687	0.23125	0.694718
WBGene00007775	1.25612	0.0827786	-0.428085	0.300947
WBGene00008169	1.26945	0.0689258	0.17896	0.703776
WBGene00008341	1.92092	0.0484258	0.0381741	0.960841
WBGene00009387	1.55427	0.103904	0.2508	0.718525
WBGene00009551	1.67205	0.0499825	-0.000703393	0.999983
WBGene00009565	2.48202	0.0273384	0.0803161	0.907226
WBGene00009937	1.24632	0.0863952	0.217933	0.663337
WBGene00009966	1.72778	0.0781016	0.0304565	0.970005
WBGene00010436	2.02267	0.0681988	0.168079	0.834766
WBGene00011201	1.65927	0.0609138	0.0544062	0.937247
WBGene00011306	1.36551	0.101312	-0.5467	0.253089
WBGene00011348	1.69077	0.0824729	0.275287	0.679734
WBGene00011852	1.472	0.0780987	0.24778	0.651118
WBGene00012556	1.78684	0.0666201	-0.37507	0.506296
WBGene00012662	1.6003	0.0858855	-0.0664176	0.932301
WBGene00013263	1.67443	0.0835747	0.276326	0.682496
WBGene00014148	1.60655	0.0712988	-0.500935	0.307803
WBGene00015099	1.07559	0.103904	-0.184337	0.699959
WBGene00015310	1.22822	0.0824729	0.0822834	0.881346
WBGene00015329	1.73256	0.0919812	0.062316	0.944798
WBGene00015355	1.85191	0.0641753	0.197552	0.775122
WBGene00015939	1.19849	0.0863952	0.0629944	0.910771
WBGene00016170	1.33136	0.0978211	0.0165395	0.982864
WBGene00016402	1.48928	0.0868405	0.137327	0.837556
WBGene00016449	2.03165	0.0419733	0.225047	0.688247
WBGene00017258	1.70132	0.0780987	0.228691	0.73375
WBGene00017259	1.42427	0.0824729	0.115646	0.853563
WBGene00017289	1.38728	0.0817668	-0.307314	0.533995
WBGene00017647	1.09765	0.103206	0.0314585	0.958928
WBGene00017708	1.58074	0.0919812	0.121366	0.870612
WBGene00018335	2.1094	0.0662204	0.155116	0.851682
WBGene00018337	1.51076	0.0713066	0.246748	0.649778
WBGene00019800	1.76175	0.0452687	0.0743364	0.904944
WBGene00020738	1.47087	0.103904	0.0907493	0.901162
WBGene00021014	1.76406	0.0894777	0.175369	0.829291
WBGene00021114	1.76383	0.0921351	0.00250493	0.999247
WBGene00021785	1.65209	0.0713104	-0.191554	0.765898
WBGene00022018	1.36573	0.0780987	-0.0783343	0.894875
WBGene00022043	2.22215	0.0594425	0.247896	0.757238
Upregulated 15xg only:
WBGene00000004	0.408334	0.580392	0.846986	0.0504127
WBGene00000006	-0.0944767	0.922156	0.692083	0.0824435
WBGene00000031	-0.266929	0.753375	0.727618	0.100736
WBGene00000064	-0.0663103	0.966195	1.21667	0.0414866
WBGene00000092	-0.380876	0.534971	0.642359	0.0735952
WBGene00000098	0.427789	0.672483	1.03113	0.0648096
WBGene00000282	-0.370835	0.605265	1.02547	0.0173253
WBGene00000369	0.263867	0.77151	0.892366	0.0602901
WBGene00000422	-0.598453	0.377858	0.685753	0.0968688
WBGene00000426	0.273794	0.766149	1.21038	0.0169223
WBGene00000603	0.372437	0.634075	1.18217	0.0117887
WBGene00000611	-0.0153623	0.987875	0.663404	0.086158
WBGene00000618	0.481843	0.559933	0.89408	0.063495
WBGene00000639	0.205893	0.804687	0.712957	0.0900471
WBGene00000641	-0.257245	0.736226	1.33498	0.00414498
WBGene00000656	0.330887	0.62239	1.31916	0.00340327
WBGene00000667	0.324529	0.69486	2.08183	0.000837375
WBGene00000668	0.37886	0.629179	1.24572	0.00960757
WBGene00000669	0.353035	0.606825	1.6757	0.00118802
WBGene00000672	-0.149988	0.882518	0.804948	0.0719592
WBGene00000691	-0.0188644	0.98787	0.893014	0.0470251
WBGene00000701	0.289145	0.68089	0.643567	0.0943567
WBGene00000869	-0.422616	0.556679	0.780705	0.0622286
WBGene00000893	0.365429	0.659805	0.790324	0.0868603
WBGene00001005	0.133444	0.887511	1.17942	0.00906903
WBGene00001017	0.0824516	0.957243	1.07897	0.0521083
WBGene00001059	0.445817	0.569665	1.08767	0.0214976
WBGene00001061	0.320458	0.721737	1.55002	0.00481137
WBGene00001066	0.174231	0.811137	1.08336	0.00772082
WBGene00001074	0.193036	0.830359	0.997461	0.0274175
WBGene00001123	0.244189	0.731683	1.00222	0.0126665
WBGene00001228	-0.0404292	0.976243	1.07485	0.0401706
WBGene00001332	0.258185	0.780101	0.784631	0.10028
WBGene00001335	0.373387	0.603557	0.673829	0.100299
WBGene00001412	0.260627	0.786298	0.861545	0.0803152
WBGene00001435	0.229378	0.787559	0.759243	0.0816095
WBGene00001477	0.224259	0.765537	0.823857	0.0401723
WBGene00001499	0.515525	0.561517	1.25042	0.0203556
WBGene00001511	0.214005	0.835886	0.864158	0.0818577
WBGene00001570	0.105704	0.939648	1.22151	0.0318122
WBGene00001579	-0.274954	0.711247	0.696063	0.0805359
WBGene00001582	-0.0894739	0.938421	1.03729	0.0287285
WBGene00001598	0.109506	0.958084	1.26527	0.0884656
WBGene00001645	0.0854011	0.944472	1.31476	0.0103654
WBGene00001683	0.645822	0.56382	1.74818	0.0117221
WBGene00001719	-0.103312	0.91885	0.729397	0.0830759
WBGene00001743	0.22496	0.765537	0.663531	0.0921345
WBGene00001819	0.394074	0.536842	0.84318	0.0285013
WBGene00001820	-0.12263	0.896725	0.669029	0.100736
WBGene00001828	0.150942	0.940405	1.87709	0.0232256
WBGene00001832	0.417556	0.560757	1.22002	0.0082027
WBGene00001993	0.363523	0.569665	0.747043	0.046713
WBGene00001999	-0.480516	0.575688	0.829448	0.095948
WBGene00002051	-0.73226	0.232727	0.765946	0.0429951
WBGene00002053	-0.031296	0.980887	0.815385	0.0984102
WBGene00002072	0.196209	0.84383	0.792112	0.092861
WBGene00002073	0.139458	0.926435	1.65842	0.0129621
WBGene00002129	0.343309	0.674883	0.836555	0.0630238
WBGene00002181	0.0231488	0.982612	0.648317	0.0937182
WBGene00002219	0.132004	0.932589	1.14301	0.0721584
WBGene00002225	0.179788	0.891741	1.14354	0.0474459
WBGene00002226	0.0627424	0.971704	1.85732	0.00854265
WBGene00002497	0.36833	0.775855	1.27552	0.0591518
WBGene00002804	-0.0299616	0.972456	0.774231	0.0259754
WBGene00003014	0.22188	0.783439	0.69254	0.0951139
WBGene00003021	0.073268	0.936133	0.713683	0.052628
WBGene00003067	0.272958	0.789106	0.901551	0.0836016
WBGene00003083	0.499127	0.555808	1.55153	0.00540049
WBGene00003090	0.400833	0.553807	1.00285	0.0157398
WBGene00003154	-0.40009	0.70323	1.0515	0.0651744
WBGene00003159	0.559951	0.659805	2.11292	0.00747937
WBGene00003161	0.191907	0.858483	0.867089	0.0832481
WBGene00003162	0.00617193	0.997433	2.01454	0.0082027
WBGene00003185	0.13928	0.915501	1.17717	0.0377316
WBGene00003222	0.0436915	0.972387	0.851642	0.0697438
WBGene00003229	0.222496	0.774652	1.08767	0.0119024
WBGene00003373	-0.0287515	0.982916	1.03799	0.0427427
WBGene00003421	0.302088	0.69486	0.803856	0.0550068
WBGene00003622	-0.638338	0.313497	0.633936	0.0965052
WBGene00003783	0.0910764	0.932987	0.726007	0.0986711
WBGene00003888	-0.314893	0.771614	1.178	0.0413123
WBGene00003891	-0.463636	0.466931	1.2516	0.00431136
WBGene00003922	0.249885	0.760771	0.743687	0.0831844
WBGene00003993	0.235459	0.81263	0.973367	0.0520838
WBGene00004034	0.239799	0.79277	0.853156	0.0681785
WBGene00004093	0.425089	0.733491	1.3494	0.0450259
WBGene00004125	0.344501	0.583241	0.735176	0.0464926
WBGene00004214	0.17724	0.85465	0.865595	0.0559574
WBGene00004216	-0.220065	0.767967	0.68844	0.0775768
WBGene00004246	0.16932	0.891741	1.3674	0.0158985
WBGene00004300	0.409994	0.563131	1.27141	0.00603773
WBGene00004302	0.191177	0.816526	1.04706	0.0156527
WBGene00004324	0.0573526	0.967959	1.14187	0.0361768
WBGene00004700	0.605892	0.575319	1.08503	0.0836016
WBGene00004817	0.100303	0.925541	0.855161	0.056723
WBGene00005015	0.337705	0.603602	0.737045	0.049213
WBGene00005019	0.3668	0.673233	1.12768	0.0231879
WBGene00005023	0.033251	0.982916	1.1216	0.0479383
WBGene00006065	-0.108595	0.912763	0.97174	0.0256127
WBGene00006331	-0.431727	0.623811	1.3262	0.01228
WBGene00006499	-0.3256	0.731979	0.841714	0.095746
WBGene00006528	-0.341674	0.792351	1.16156	0.0802532
WBGene00006565	-0.23298	0.771614	1.16647	0.0102902
WBGene00006601	0.50039	0.562988	1.00193	0.04798
WBGene00006638	0.274149	0.684935	0.763823	0.0418501
WBGene00006648	-0.157415	0.873397	0.783624	0.0787971
WBGene00006727	0.00948202	0.992414	1.10945	0.0112531
WBGene00006780	0.0125492	0.988459	0.685064	0.0526679
WBGene00006933	0.393304	0.653996	1.27822	0.0131808
WBGene00006940	-0.149881	0.91806	1.14738	0.0591518
WBGene00006943	-0.0189266	0.988459	0.934036	0.0787157
WBGene00006974	0.545644	0.600275	1.31	0.0326002
WBGene00007088	0.3808	0.625952	1.01269	0.0265977
WBGene00007092	0.222542	0.854028	1.12994	0.0474459
WBGene00007111	0.304151	0.7603	0.870434	0.0946904
WBGene00007122	-0.273305	0.714422	0.869527	0.0340461
WBGene00007168	0.452467	0.634826	1.32028	0.0188155
WBGene00007170	0.42781	0.529824	0.74984	0.0602707
WBGene00007171	0.00621596	0.996228	1.00532	0.0351191
WBGene00007186	-0.421475	0.607474	0.849664	0.0703551
WBGene00007203	-0.0690635	0.957506	1.2217	0.0128863
WBGene00007234	0.3373	0.577054	0.58061	0.0984102
WBGene00007237	-0.315816	0.735243	1.08156	0.0336445
WBGene00007256	0.0438029	0.972387	0.859399	0.0691335
WBGene00007290	0.325576	0.722975	1.16896	0.0221287
WBGene00007333	-0.291306	0.698679	1.1348	0.0103654
WBGene00007422	0.164188	0.863196	0.933506	0.0378018
WBGene00007534	0.197143	0.823907	0.840737	0.0555207
WBGene00007615	0.0239478	0.985787	0.900283	0.0681785
WBGene00007696	0.412413	0.633118	1.20166	0.0182618
WBGene00007788	0.546602	0.538033	1.09182	0.039671
WBGene00007978	0.237228	0.783296	0.889254	0.0474459
WBGene00008000	0.400471	0.678956	0.858541	0.104007
WBGene00008005	0.303454	0.69486	0.808232	0.0550068
WBGene00008035	0.383078	0.569665	0.807477	0.0425242
WBGene00008061	0.406479	0.586745	1.1164	0.0145632
WBGene00008147	0.016373	0.989975	1.07668	0.04758
WBGene00008149	0.360897	0.644361	1.32302	0.00674005
WBGene00008376	-0.0205985	0.987875	0.821329	0.0915762
WBGene00008503	0.0780978	0.938957	0.816569	0.0464926
WBGene00008561	0.351283	0.732074	1.25009	0.0268439
WBGene00008602	0.195258	0.823246	1.19324	0.0105525
WBGene00008677	0.357256	0.623818	1.25401	0.00667239
WBGene00008707	0.470581	0.656873	1.138	0.0543321
WBGene00008789	0.253238	0.8487	1.07852	0.0838009
WBGene00008856	0.430214	0.570244	0.990716	0.0285775
WBGene00009082	-0.394492	0.69477	1.52013	0.0100864
WBGene00009103	0.251729	0.732313	1.13554	0.00855917
WBGene00009173	0.406839	0.585336	0.787137	0.0691061
WBGene00009212	0.595045	0.573452	1.77566	0.00855917
WBGene00009262	0.281798	0.747617	0.78588	0.0859172
WBGene00009307	0.35193	0.732074	1.2479	0.0273314
WBGene00009365	0.353123	0.659805	0.938971	0.0396711
WBGene00009374	-0.113534	0.917318	0.766566	0.0934958
WBGene00009562	0.246821	0.717515	0.607113	0.0966818
WBGene00009664	-0.639263	0.467497	1.01573	0.0556644
WBGene00009701	-0.440933	0.542983	1.2108	0.00914252
WBGene00009825	0.0225789	0.986335	1.0669	0.0357353
WBGene00009896	0.176436	0.865823	1.1043	0.0260349
WBGene00009974	0.325632	0.768557	1.33056	0.0260176
WBGene00010015	-0.0693084	0.943149	0.890865	0.0231396
WBGene00010056	0.191062	0.859711	0.956731	0.0569506
WBGene00010077	-0.0865788	0.945118	0.923908	0.0585982
WBGene00010096	-0.0417453	0.968919	0.695089	0.0831844
WBGene00010192	0.108667	0.92643	0.905699	0.0651744
WBGene00010197	0.304361	0.694227	0.778094	0.0645466
WBGene00010303	0.00515009	0.996228	0.750952	0.0681785
WBGene00010354	-0.169055	0.863196	1.14825	0.0161351
WBGene00010409	0.33971	0.70532	0.844631	0.0818
WBGene00010493	0.384728	0.659435	0.831182	0.0859172
WBGene00010573	0.188686	0.867764	1.57319	0.0067444
WBGene00010585	0.169083	0.87854	0.818018	0.0970152
WBGene00010657	-0.411661	0.577054	1.2982	0.00688977
WBGene00010663	0.0281982	0.985472	0.956671	0.0819217
WBGene00010755	-0.00142139	0.999183	0.744898	0.0653315
WBGene00010759	0.304	0.713341	1.47184	0.00399769
WBGene00010807	0.0144254	0.989484	0.825671	0.0716484
WBGene00011038	0.353075	0.744121	0.924884	0.102911
WBGene00011253	0.278143	0.695742	0.81074	0.0394479
WBGene00011352	0.284101	0.774008	0.990336	0.0562286
WBGene00011441	0.145555	0.903088	0.851568	0.0952506
WBGene00011449	-0.290144	0.748733	0.794703	0.0934322
WBGene00011474	-0.66138	0.455228	1.24284	0.0244679
WBGene00011747	-0.12191	0.895761	0.887029	0.0313142
WBGene00012000	0.313866	0.696408	1.27004	0.00835455
WBGene00012104	0.0403212	0.968155	1.00749	0.0121894
WBGene00012109	0.34293	0.687866	0.762312	0.0993155
WBGene00012212	0.173446	0.849283	0.982127	0.0265977
WBGene00012257	0.0146174	0.991374	1.14302	0.0390351
WBGene00012323	0.0170086	0.987875	0.939228	0.0265977
WBGene00012324	-0.00547712	0.996228	0.866447	0.0303589
WBGene00012420	0.105663	0.924046	0.88028	0.0552666
WBGene00012426	-0.241993	0.79799	0.892283	0.0654415
WBGene00012433	0.248014	0.756986	0.766842	0.0681785
WBGene00012484	-0.0260662	0.987875	1.56705	0.0204597
WBGene00012496	0.244743	0.769152	0.721517	0.0965052
WBGene00012595	0.133632	0.886662	0.838357	0.0444786
WBGene00012769	-0.0161399	0.990706	0.987659	0.0859172
WBGene00013196	-0.354035	0.584056	0.713177	0.0582556
WBGene00013577	0.20587	0.76693	0.900905	0.0179731
WBGene00013792	0.277839	0.797632	0.932331	0.0921345
WBGene00014151	-0.100491	0.923093	0.769783	0.0738024
WBGene00014213	0.275182	0.735793	0.816777	0.0596644
WBGene00014258	0.10014	0.929636	1.28795	0.0109823
WBGene00015168	0.209943	0.764786	0.594976	0.102462
WBGene00015218	0.0493577	0.967097	0.834115	0.0621699
WBGene00015340	0.338149	0.603847	1.27838	0.0035604
WBGene00015391	-1.08692	0.353053	1.2751	0.0708759
WBGene00015541	0.382159	0.575688	0.822513	0.0418313
WBGene00015922	0.386555	0.57005	0.646069	0.100541
WBGene00015943	-0.199989	0.837891	0.779656	0.0955502
WBGene00016163	0.294243	0.684436	1.14734	0.00852276
WBGene00016486	0.134714	0.913016	0.846766	0.104232
WBGene00016731	0.0678738	0.955009	0.882033	0.0462255
WBGene00016803	-0.020811	0.988459	0.967844	0.095651
WBGene00016971	0.392186	0.604147	0.898246	0.0416685
WBGene00017060	0.411614	0.586987	0.726771	0.0973268
WBGene00017201	0.166201	0.851511	1.57551	0.0020308
WBGene00017241	0.154192	0.876635	1.16614	0.0133409
WBGene00017536	0.501415	0.555978	0.987508	0.0479383
WBGene00017643	0.641233	0.547352	1.29439	0.0413676
WBGene00017864	0.0770745	0.959704	1.86718	0.00479236
WBGene00017975	0.0635549	0.959455	1.31374	0.0101028
WBGene00017984	-0.0557343	0.971337	1.37179	0.0198874
WBGene00018010	0.511179	0.595907	0.942282	0.0887199
WBGene00018090	-0.0802553	0.956581	1.23573	0.0241518
WBGene00018104	0.100947	0.915501	0.655457	0.101146
WBGene00018145	0.108699	0.91438	1.19597	0.0100264
WBGene00018292	0.513102	0.530969	0.830471	0.0831844
WBGene00018327	0.231624	0.760376	0.690173	0.08222
WBGene00018446	-0.504765	0.395469	0.630016	0.0818
WBGene00018474	-0.322612	0.708601	0.799284	0.084621
WBGene00018678	0.338727	0.612241	0.756058	0.0487955
WBGene00018702	0.17115	0.856556	0.778389	0.0777858
WBGene00018737	0.437737	0.583504	1.00117	0.0351322
WBGene00018948	0.392659	0.563131	0.98185	0.017639
WBGene00018960	0.284377	0.69659	0.749176	0.0587688
WBGene00018963	-0.369115	0.751642	1.25277	0.0431248
WBGene00019077	0.0488839	0.964949	0.754803	0.0691061
WBGene00019120	0.128309	0.900428	0.967516	0.0322587
WBGene00019126	0.356522	0.606669	1.44018	0.00253565
WBGene00019140	0.0735783	0.932987	0.693871	0.0530272
WBGene00019341	0.252765	0.808982	0.967823	0.0664584
WBGene00019426	-0.0562077	0.958393	0.82565	0.0392418
WBGene00019433	0.194192	0.773356	0.615679	0.0802532
WBGene00019510	0.47963	0.574027	1.39966	0.00951156
WBGene00019525	0.118183	0.936499	1.15698	0.0526396
WBGene00019578	0.0266541	0.980418	0.717599	0.0831844
WBGene00019918	0.399656	0.603847	0.909663	0.0426028
WBGene00019983	0.175593	0.842317	1.52793	0.00249046
WBGene00020035	0.407603	0.727567	1.6316	0.0133409
WBGene00020160	-0.0690352	0.961541	1.07463	0.0481705
WBGene00020164	0.0433523	0.972387	0.827969	0.0732812
WBGene00020168	-0.038843	0.975364	0.781097	0.101411
WBGene00020274	0.211699	0.779622	0.721637	0.0662696
WBGene00020366	0.128044	0.937512	1.23284	0.0592533
WBGene00020408	-0.292124	0.659805	0.734705	0.0483509
WBGene00020475	0.389978	0.693847	1.04991	0.0518117
WBGene00020550	0.131929	0.873397	0.639882	0.0864005
WBGene00020581	0.262527	0.738019	0.854902	0.0432734
WBGene00020629	0.106929	0.937926	1.12245	0.0438009
WBGene00020652	0.00739171	0.996228	1.34991	0.0346886
WBGene00020915	0.133588	0.904339	0.90052	0.0572574
WBGene00021155	0.400395	0.569534	0.787602	0.0545323
WBGene00021282	0.440096	0.550301	0.711265	0.0967012
WBGene00021415	0.06716	0.943149	0.609733	0.0952923
WBGene00021447	-0.157026	0.840303	0.619526	0.0937182
WBGene00021502	-0.970887	0.279391	1.10802	0.0440528
WBGene00021506	0.440695	0.600275	1.1735	0.0199854
WBGene00022292	0.341888	0.715089	0.83443	0.0957763
WBGene00022611	0.255266	0.727251	0.834214	0.0363176
WBGene00022678	0.232391	0.731432	0.595163	0.0972635
WBGene00022680	-0.154527	0.913285	1.21132	0.0473092
WBGene00022702	0.41341	0.620133	1.01923	0.0355826
WBGene00022738	0.148785	0.864533	0.863458	0.0356377
Downregulated 10xg and 15xg:
WBGene00000560	-1.55027	0.102246	-1.16242	0.0349457
WBGene00000659	-1.24731	0.0786203	-2.64319	0.000108745
WBGene00001753	-1.31909	0.0919812	-1.44152	0.00436659
WBGene00001763	-2.00619	0.0484258	-1.33202	0.0138437
WBGene00001768	-2.21214	0.0273384	-1.88574	0.000749882
WBGene00003385	-1.8859	0.0881122	-1.50427	0.0204661
WBGene00003617	-1.45826	0.0609138	-1.39579	0.00340327
WBGene00003723	-1.29663	0.0827786	-0.90551	0.0326002
WBGene00004144	-1.13649	0.0986299	-1.23062	0.00519591
WBGene00006660	-1.92344	0.0460403	-2.09923	0.00102692
WBGene00007036	-1.98389	0.0452687	-1.9116	0.00123114
WBGene00007660	-1.47662	0.0868405	-2.02484	0.00122861
WBGene00008352	-1.37098	0.0786203	-1.50067	0.00300648
WBGene00008447	-1.49318	0.100247	-0.868033	0.0915762
WBGene00008490	-1.35396	0.0998231	-1.37315	0.00787787
WBGene00008792	-2.64817	0.082784	-2.1878	0.0143709
WBGene00008915	-1.9103	0.0484258	-2.38729	0.000612305
WBGene00009001	-1.70989	0.0565376	-1.62834	0.00317423
WBGene00009077	-1.75228	0.0786203	-1.87452	0.00346131
WBGene00009140	-1.42515	0.0881122	-1.3328	0.00946913
WBGene00009339	-1.70705	0.0452687	-2.08981	0.000575423
WBGene00009476	-2.14242	0.0452687	-2.49837	0.000575423
WBGene00009722	-1.61933	0.0786203	-0.841173	0.0921711
WBGene00009773	-1.73272	0.0484258	-2.35703	0.000575423
WBGene00010262	-1.68732	0.0499825	-1.93021	0.0011261
WBGene00010935	-1.6908	0.0466706	-1.22981	0.0086267
WBGene00010945	-1.76523	0.0786203	-1.4882	0.0112531
WBGene00011042	-1.61228	0.0460403	-1.49298	0.00229567
WBGene00011116	-1.32079	0.0991129	-1.1826	0.0133409
WBGene00011244	-2.72102	0.0466706	-3.06573	0.000927483
WBGene00011285	-1.89477	0.0825993	-2.00592	0.00388304
WBGene00011699	-1.73655	0.0680204	-1.8449	0.002443
WBGene00013244	-1.35653	0.0713104	-1.74146	0.0011261
WBGene00014002	-1.51489	0.0978211	-1.86788	0.00263442
WBGene00014012	-1.30318	0.103929	-0.971262	0.0382488
WBGene00015067	-1.96446	0.0786203	-1.37686	0.0282115
WBGene00015076	-1.34462	0.0958214	-1.21135	0.0123423
WBGene00015225	-1.43871	0.0786203	-1.34703	0.0067444
WBGene00015250	-1.16337	0.0868405	-0.919368	0.0206173
WBGene00015495	-1.77519	0.0827786	-2.10728	0.00229567
WBGene00015549	-1.98617	0.0827786	-2.00629	0.00519591
WBGene00015694	-1.63652	0.0680204	-2.42154	0.000575423
WBGene00016061	-1.09311	0.0841355	-0.70833	0.0474459
WBGene00016670	-1.80646	0.0713104	-3.13201	0.000337529
WBGene00016719	-1.3613	0.0671604	-1.04118	0.0120956
WBGene00017304	-1.30697	0.0907721	-1.55715	0.0027454
WBGene00017582	-1.32457	0.0951962	-1.49085	0.00395864
WBGene00017806	-1.86755	0.0827786	-1.83254	0.00603773
WBGene00017964	-1.30285	0.103904	-1.10851	0.0203556
WBGene00018910	-2.45772	0.0520949	-2.77901	0.00122861
WBGene00019619	-1.2942	0.082784	-1.38597	0.00388304
WBGene00020658	-1.28989	0.0827786	-1.15921	0.00960757
WBGene00021081	-1.84245	0.0790566	-1.40282	0.0194738
WBGene00021465	-1.79964	0.0780987	-1.22072	0.0307274
WBGene00021566	-1.24456	0.104666	-2.23492	0.000575423
Downregulated 10xg only:
WBGene00003706	-1.45647	0.103206	0.131314	0.852182
WBGene00006617	-1.34469	0.0990577	0.636365	0.16593
WBGene00006942	-1.85846	0.0680204	0.707041	0.184056
WBGene00017983	-1.55466	0.0499825	0.195484	0.707092
WBGene00018172	-1.23702	0.104185	0.139282	0.816282
Downregulated 15xg only:
WBGene00000266	0.247917	0.719687	-0.607383	0.100071
WBGene00000747	0.0360427	0.978474	-1.39788	0.0114367
WBGene00000760	0.50663	0.652604	-1.15832	0.0646461
WBGene00001718	0.0514282	0.972387	-1.57814	0.00946913
WBGene00002116	0.556052	0.55946	-1.00292	0.0700198
WBGene00003424	0.535061	0.435347	-0.678563	0.100736
WBGene00003426	0.255942	0.711747	-0.673619	0.0700198
WBGene00003438	0.09126	0.924264	-0.771332	0.0543321
WBGene00003467	0.482325	0.460182	-0.636695	0.102911
WBGene00003565	0.174318	0.898651	-1.08864	0.0657473
WBGene00003695	0.578593	0.354275	-0.738234	0.0518117
WBGene00003696	0.23892	0.762951	-0.694601	0.092861
WBGene00004438	0.104233	0.909067	-0.676629	0.0810734
WBGene00004444	0.0712213	0.948777	-0.747754	0.0710291
WBGene00004452	0.0970422	0.932987	-0.782537	0.095746
WBGene00004481	0.0374322	0.971332	-0.71261	0.0595408
WBGene00004482	0.0311437	0.972387	-0.612275	0.0691335
WBGene00004491	0.452705	0.431901	-0.593798	0.0872811
WBGene00004498	0.460375	0.560839	-0.812749	0.0776554
WBGene00004989	0.279847	0.798475	-1.19058	0.0373054
WBGene00006056	0.389174	0.559213	-0.753828	0.0528366
WBGene00007156	0.195237	0.862527	-0.891909	0.0859172
WBGene00007452	0.0921103	0.936391	-0.843754	0.0681785
WBGene00007546	0.152338	0.838922	-0.604158	0.0910003
WBGene00007810	0.659957	0.432339	-0.870591	0.086158
WBGene00008072	0.169003	0.841708	-0.67371	0.092861
WBGene00008193	0.352183	0.585336	-0.660315	0.0780533
WBGene00008375	0.130174	0.921958	-1.54084	0.00962011
WBGene00008382	0.190575	0.853771	-0.843325	0.0802532
WBGene00008625	0.193982	0.868111	-1.22901	0.0264208
WBGene00008628	0.255296	0.824153	-0.973938	0.0857385
WBGene00008692	0.147372	0.844705	-0.61929	0.0818466
WBGene00008841	0.104907	0.909019	-0.749123	0.0547311
WBGene00008969	-0.00222277	0.998574	-0.952217	0.0504534
WBGene00009013	0.157345	0.876635	-0.876161	0.0550068
WBGene00009384	0.0558449	0.968155	-1.14218	0.0336445
WBGene00009702	0.173272	0.812356	-0.687428	0.0603044
WBGene00010284	0.598077	0.530969	-1.00323	0.0727734
WBGene00010377	0.0657204	0.967068	-1.14357	0.0547395
WBGene00011014	0.211959	0.821069	-0.767869	0.0965052
WBGene00011222	0.31279	0.812268	-1.20016	0.0687792
WBGene00011427	0.149656	0.929636	-1.18056	0.0889676
WBGene00011954	0.225554	0.802648	-0.767076	0.0941478
WBGene00012127	0.32659	0.572424	-0.703105	0.0401723
WBGene00012294	-0.00355722	0.99763	-1.34228	0.0078708
WBGene00012739	0.563999	0.517032	-0.969929	0.0582556
WBGene00012885	0.0621957	0.953208	-0.768725	0.0485942
WBGene00016095	0.182602	0.822971	-0.823452	0.0437259
WBGene00016217	0.0351483	0.979455	-1.31862	0.0175231
WBGene00016249	0.570899	0.598261	-1.13504	0.0686072
WBGene00016301	0.351254	0.728445	-0.892378	0.096736
WBGene00016310	0.202126	0.815911	-1.09706	0.0164744
WBGene00016752	0.648101	0.273576	-0.638399	0.0737287
WBGene00016796	0.0246177	0.985401	-0.780989	0.101228
WBGene00017673	0.191657	0.81263	-0.654461	0.104241
WBGene00017970	0.313212	0.614576	-0.640059	0.0708759
WBGene00018210	0.237793	0.765409	-0.811868	0.0523884
WBGene00018763	0.0897576	0.945118	-0.879847	0.0818
WBGene00018966	0.0530203	0.959315	-0.825931	0.0369705
WBGene00019057	0.166345	0.82216	-0.598043	0.100541
WBGene00019293	0.13055	0.919787	-0.93903	0.0807799
WBGene00020003	0.834364	0.239918	-0.731679	0.0881309
WBGene00020045	0.297892	0.678956	-0.836784	0.0380501
WBGene00020334	0.0691839	0.952927	-0.788351	0.0652451
WBGene00020358	0.118317	0.909067	-0.863816	0.0518117
WBGene00020378	0.158317	0.901146	-1.34076	0.0196774
WBGene00020397	0.171346	0.896491	-1.23057	0.0349918
WBGene00021018	0.076563	0.961614	-1.16946	0.0530272
WBGene00021610	0.49639	0.515328	-0.792038	0.0776764
WBGene00022487	0.10181	0.928216	-0.817023	0.0802532
WBGene00022548	0.174329	0.830638	-0.696216	0.0792023
WBGene00022597	0.179069	0.919905	-1.47195	0.0482183
WBGene00023284	0.325466	0.753229	-0.929876	0.0855353
WBGene00043147	1.4791	0.109677	-1.14942	0.0355826

## Sheet: Microgravity - |LFC| > 0
Gene ID	LogFC GLDS-113	FDR GLDS-113	LogFC GLD-S112	FDR GLDS-112	LogFC GLD-S41	FDR GLDS-41
Upregulated:
WBGene00000064	0.206723	0.000784031	0.118298	0.0405359	0.176655	0.0513962
WBGene00000099	0.277016	0.000172283	0.116595	0.0360236	0.151134	0.0464974
WBGene00000101	0.0853813	0.0551942	0.151279	0.00549077	0.226765	0.0142581
WBGene00000168	0.510913	6.00813e-05	0.160864	0.0184203	0.165564	0.0975302
WBGene00000183	0.083441	0.0453696	0.119858	0.0173409	0.167386	0.0405327
WBGene00000197	0.157903	0.0216539	0.0874763	0.0604047	0.165952	0.0526354
WBGene00000265	0.3626	0.000252097	0.190419	0.0034137	0.180357	0.0456375
WBGene00000275	0.213845	0.00130145	0.260004	0.0011208	0.215785	0.0331412
WBGene00000301	0.235033	0.000336544	0.631174	8.84367e-05	0.352987	0.00539881
WBGene00000376	0.282637	0.000304202	0.241006	0.0094748	0.211812	0.0152483
WBGene00000422	0.145463	0.00551427	0.527633	4.67206e-05	0.372772	0.0121638
WBGene00000460	0.494272	0.000212923	0.554959	2.63627e-05	0.569041	0.00622535
WBGene00000461	0.300497	0.000583865	0.680009	3.26901e-05	0.446664	0.00447494
WBGene00000467	0.258717	0.00158896	0.247608	0.00277401	0.242066	0.0128198
WBGene00000794	0.190775	0.00117655	0.0730061	0.102455	0.223725	0.0154577
WBGene00000803	0.163136	0.00227706	0.315581	0.000159706	0.26789	0.0166223
WBGene00000875	0.224576	0.0073	0.244308	0.000358974	0.233516	0.0352676
WBGene00000884	0.0899516	0.0673928	0.278138	0.00118592	0.196015	0.0971915
WBGene00000961	0.173878	0.0271339	0.372065	0.000286103	0.252621	0.0115383
WBGene00000968	0.158334	0.00553496	0.342342	0.000221756	0.366891	0.00249984
WBGene00000975	0.0788974	0.0651605	0.0780829	0.10397	0.130444	0.0923569
WBGene00000986	0.216	0.00586522	0.190318	0.0200808	0.250781	0.0669124
WBGene00001002	0.245222	0.00113061	0.185983	0.0047025	0.130831	0.0710671
WBGene00001005	0.257462	0.000331179	0.088951	0.047437	0.180319	0.0427326
WBGene00001035	0.144617	0.0521519	0.101979	0.0923852	0.168982	0.0701426
WBGene00001049	0.260381	0.00021682	0.32464	0.000775084	0.242067	0.0175239
WBGene00001085	0.0869584	0.0377817	0.132527	0.0355937	0.197738	0.0158597
WBGene00001087	0.0711255	0.0964515	0.12008	0.00885736	0.168811	0.0373126
WBGene00001104	0.215238	0.00460749	0.850006	3.75836e-05	0.324102	0.0666742
WBGene00001123	0.170074	0.00179197	0.537375	4.1842e-05	0.403534	0.00177445
WBGene00001435	0.443133	0.000131358	0.248396	0.00951905	0.235322	0.0361087
WBGene00001436	0.230013	0.0130029	0.411243	0.000146936	0.292509	0.0319919
WBGene00001481	0.271778	0.000495835	0.1198	0.0354857	0.22793	0.0229304
WBGene00001569	0.399982	2.81885e-05	0.210599	0.000660093	0.32175	0.00984767
WBGene00001585	0.227823	0.00126416	0.123007	0.0190148	0.236349	0.0163754
WBGene00001595	0.357704	0.00131294	0.0705799	0.0948169	0.200418	0.0648184
WBGene00001597	0.491828	9.93386e-05	0.203839	0.00963102	0.297682	0.00840753
WBGene00001689	0.185252	0.00130524	0.0969633	0.0703342	0.139582	0.0713051
WBGene00001786	0.344387	6.83387e-05	0.696295	3.19904e-05	0.422066	0.00429291
WBGene00001792	0.222221	0.0188576	0.360466	0.000407253	0.263742	0.076391
WBGene00001828	1.00189	0.0701173	0.580188	0.000204452	0.227119	0.0889404
WBGene00001830	0.303812	0.000142833	0.0814369	0.0669414	0.19059	0.0243432
WBGene00001831	0.37338	3.13957e-05	0.216628	0.00721784	0.130359	0.0661359
WBGene00001856	0.406205	2.52408e-05	0.0968807	0.0624699	0.190796	0.0343752
WBGene00001858	0.334691	0.00112084	0.765779	6.55641e-05	0.50909	0.0148006
WBGene00001875	0.178916	0.0158196	0.359463	0.000112228	0.147838	0.101286
WBGene00001906	0.269665	0.00311731	0.790986	1.40416e-05	0.424301	0.00298272
WBGene00001907	0.317645	0.00148391	0.544016	2.16335e-05	0.269185	0.0179946
WBGene00001910	0.312876	0.000804231	0.52731	2.25288e-05	0.352411	0.0138916
WBGene00001913	0.28717	0.00109861	0.368246	0.000178775	0.246681	0.00803778
WBGene00001914	0.135449	0.00658478	0.499344	0.000130605	0.247108	0.026228
WBGene00001917	0.0840751	0.0802339	0.490308	8.708e-05	0.217017	0.0196754
WBGene00001921	0.162592	0.00449637	0.194942	0.00796252	0.28066	0.0395913
WBGene00001934	0.279935	0.0167607	0.320776	0.000405464	0.210524	0.0129148
WBGene00001936	0.370482	0.00171175	0.54386	0.000261722	0.299473	0.0096449
WBGene00001937	0.293756	0.00300063	0.275485	0.000298925	0.232239	0.0326899
WBGene00001939	0.160795	0.00174526	0.220167	0.00143052	0.248861	0.0120746
WBGene00001940	0.317231	0.00625463	0.472228	8.93084e-05	0.270596	0.00806138
WBGene00001943	0.147016	0.0400993	0.777558	4.75343e-05	0.416527	0.0153853
WBGene00001950	0.163235	0.0114269	0.425233	0.000136793	0.360929	0.0128198
WBGene00001995	0.147203	0.0147662	0.211449	0.0186753	0.147169	0.0490747
WBGene00002007	0.156899	0.00189637	0.182966	0.00173816	0.205784	0.0228221
WBGene00002031	0.0640545	0.0782806	0.431192	0.0888404	0.3796	0.00900454
WBGene00002125	0.0847186	0.0810607	0.569688	7.76071e-05	0.295468	0.0058773
WBGene00002226	0.295216	8.6899e-05	0.236044	0.00232393	0.206163	0.0170351
WBGene00002228	0.450492	0.00121515	0.169474	0.00179538	0.127672	0.0632273
WBGene00002250	0.263807	0.000225943	0.179058	0.00349116	0.181804	0.066769
WBGene00002260	0.520186	0.000217021	0.442534	0.000159211	0.89568	0.0219255
WBGene00002335	0.206626	0.00415884	0.122669	0.0783409	0.239541	0.0196754
WBGene00002694	0.221029	0.00587795	0.231831	0.00187708	0.300318	0.0190985
WBGene00002783	0.13654	0.0586908	0.148278	0.0464559	0.168494	0.038951
WBGene00003011	0.0730598	0.0803627	0.434165	0.000206759	0.263096	0.0164227
WBGene00003014	0.152886	0.0164581	0.403179	4.79733e-05	0.23089	0.0111663
WBGene00003018	0.198429	0.0119182	0.804914	0.000112228	0.322066	0.0154617
WBGene00003036	0.226963	0.000902351	0.160518	0.00409917	0.197189	0.0223954
WBGene00003159	0.261891	0.0004565	0.255156	0.000903974	0.235078	0.0168465
WBGene00003183	0.160755	0.0076104	0.170458	0.00831057	0.241187	0.0314826
WBGene00003210	0.163038	0.00608038	0.205411	0.0221112	0.176339	0.0241011
WBGene00003214	0.105721	0.0203059	0.096457	0.0481958	0.187254	0.0226239
WBGene00003229	0.342524	0.000724772	0.128719	0.00871073	0.170687	0.0780809
WBGene00003392	0.120453	0.00876323	0.102095	0.0848623	0.255229	0.0193049
WBGene00003395	0.314083	0.000130359	0.189164	0.00215284	0.224934	0.0172512
WBGene00003397	0.151517	0.00413564	0.188494	0.00503664	0.264645	0.0218758
WBGene00003410	0.391851	0.0037389	0.212813	0.00407529	0.207654	0.0557149
WBGene00003421	0.253768	0.00299165	0.260432	0.000744214	0.385962	0.0037218
WBGene00003479	0.141685	0.00753645	0.102367	0.0282959	0.136871	0.0785647
WBGene00003601	0.34075	0.000146951	0.582345	0.000163291	0.363638	0.0164098
WBGene00003622	0.223839	0.00204401	0.200568	0.00279495	0.231099	0.0110934
WBGene00003650	0.415914	0.00012304	0.790041	3.79856e-05	0.412477	0.00202509
WBGene00003784	0.418402	1.71183e-05	0.259621	0.000779105	0.258297	0.018396
WBGene00003802	0.156327	0.00410733	0.0891924	0.0450674	0.131431	0.0835459
WBGene00003882	0.298164	0.000643375	0.231087	0.00129365	0.20633	0.0458646
WBGene00003948	0.126847	0.0249539	0.113434	0.016282	0.257058	0.0140058
WBGene00003954	0.146802	0.00439436	0.264964	0.000240263	0.167803	0.0550353
WBGene00003995	0.391241	4.31722e-05	1.29036	1.13496e-05	1.34982	0.00191509
WBGene00004028	0.380958	0.000163051	0.212936	0.0127027	0.150023	0.0995493
WBGene00004075	0.275716	0.0156016	0.203551	0.0278451	0.194324	0.0274753
WBGene00004125	0.153522	0.00466632	0.129053	0.0241681	0.198873	0.0154577
WBGene00004147	0.175251	0.0395692	0.252315	0.0266754	0.183705	0.0291363
WBGene00004203	0.361863	0.011221	0.370394	0.00346046	0.263019	0.0109304
WBGene00004214	0.190898	0.00568105	0.13896	0.0179495	0.231021	0.0182324
WBGene00004217	0.317883	7.01e-05	0.122811	0.0306942	0.29349	0.0166055
WBGene00004304	0.112741	0.00840439	0.232461	0.000925204	0.198489	0.0165993
WBGene00004320	0.0962604	0.0579124	0.104936	0.0211262	0.119896	0.074386
WBGene00004334	0.30559	0.000255268	0.594758	0.000185669	0.408898	0.0105879
WBGene00004348	0.103398	0.0776019	0.180282	0.00109565	0.154325	0.0797655
WBGene00004351	0.479397	8.92795e-05	0.19524	0.00433658	0.251056	0.0307151
WBGene00004352	0.479945	1.27437e-05	0.103092	0.0506095	0.297185	0.0396894
WBGene00004354	0.37222	0.000230836	0.319456	0.000123214	0.166736	0.074057
WBGene00004388	0.238828	0.000940539	0.147174	0.0188847	0.147809	0.0437806
WBGene00004681	0.110872	0.0165585	0.160888	0.00194824	0.151143	0.048408
WBGene00004702	0.13025	0.00752362	0.158915	0.00568842	0.214047	0.0176512
WBGene00004737	0.259084	0.000691869	0.12885	0.0190076	0.1432	0.0689682
WBGene00004750	0.488129	6.00813e-05	0.290414	0.00228322	0.195237	0.0437218
WBGene00004767	0.161795	0.0108305	0.167365	0.00959736	0.147102	0.0679496
WBGene00004769	0.120796	0.0145411	0.164042	0.0061384	0.189989	0.0449651
WBGene00004774	0.225492	0.0075665	0.14521	0.0148223	0.224882	0.0175427
WBGene00004782	0.104644	0.0651892	0.087287	0.0777656	0.179236	0.0799146
WBGene00004786	0.263932	0.000784031	0.647478	7.47709e-05	0.383272	0.00439763
WBGene00004813	0.568517	5.69587e-05	1.15523	7.20457e-06	0.532622	0.00254577
WBGene00004817	0.365833	6.58294e-05	0.235306	0.000804309	0.198097	0.0725442
WBGene00004818	0.421637	2.94034e-05	1.19887	0.000107867	0.456889	0.0047269
WBGene00004819	0.482969	3.45838e-05	1.19248	2.23774e-05	0.543519	0.00260783
WBGene00004820	0.308965	0.000151722	0.56471	0.000124926	0.300207	0.0271447
WBGene00004821	0.480081	2.34711e-05	0.79851	6.97517e-06	0.412314	0.00384642
WBGene00004822	0.248643	0.000229986	0.354262	0.000222641	0.271882	0.00854582
WBGene00004827	0.25338	0.0741485	0.888155	3.5229e-05	0.389961	0.0405718
WBGene00004915	0.217314	0.00138321	0.111475	0.0269824	0.260202	0.0133665
WBGene00004916	0.22255	0.00048226	0.129375	0.00794308	0.183439	0.0325797
WBGene00004952	0.33788	0.000759773	0.158122	0.0173069	0.177135	0.0319949
WBGene00004985	0.199477	0.0112248	0.0764199	0.0667655	0.230679	0.0328493
WBGene00005008	0.303734	0.00102568	0.174629	0.0105655	0.24246	0.0322357
WBGene00006059	0.102468	0.0551483	0.153071	0.00662783	0.22872	0.0148455
WBGene00006376	0.227973	0.00200959	0.125959	0.0136894	0.12618	0.0921047
WBGene00006379	0.34947	8.72184e-05	0.128438	0.0529923	0.191956	0.0408617
WBGene00006382	0.12939	0.0771717	0.173889	0.0029678	0.167469	0.0909213
WBGene00006393	0.117519	0.0296991	0.438364	0.000908456	0.313426	0.0103336
WBGene00006394	0.415981	8.75444e-05	0.0973982	0.0843079	0.337593	0.00799751
WBGene00006405	0.326661	0.000106034	0.155735	0.00473782	0.276519	0.0110591
WBGene00006406	0.197252	0.0317604	0.219767	0.0109222	0.220447	0.0176198
WBGene00006442	0.183416	0.000870596	0.087697	0.0651845	0.146753	0.0434542
WBGene00006499	0.144229	0.0051561	0.181572	0.0116541	0.198763	0.0358667
WBGene00006638	0.174536	0.00160777	0.139143	0.0356131	0.254948	0.00888443
WBGene00006670	0.2683	0.000298409	0.321569	0.00143285	0.177687	0.0604342
WBGene00006785	0.270568	0.00156349	0.12156	0.0291625	0.283561	0.00989265
WBGene00006804	0.249	0.00219478	0.140835	0.00685376	0.180033	0.0361425
WBGene00006916	0.131214	0.0525134	0.221447	0.0444004	0.163901	0.0330304
WBGene00006933	0.0751125	0.0497398	0.122326	0.00940366	0.2922	0.0106022
WBGene00007008	0.344756	0.000910414	0.15315	0.0868022	0.216693	0.0682943
WBGene00007063	0.172012	0.0191502	0.416322	4.17228e-05	0.173428	0.0730105
WBGene00007128	0.129275	0.00672678	0.290247	0.00142401	0.252452	0.0285359
WBGene00007144	0.179638	0.00181913	0.0937031	0.0318551	0.199226	0.0399487
WBGene00007189	0.284316	0.000131278	0.148104	0.0198805	0.191195	0.0239238
WBGene00007225	0.345959	0.000234488	0.433356	0.00203828	0.279365	0.00622428
WBGene00007286	0.275623	0.000365808	0.459753	0.000229218	0.370028	0.00460803
WBGene00007290	0.503741	0.000319768	0.269747	0.00506503	0.222854	0.0555291
WBGene00007348	0.318979	0.000164258	0.172139	0.00267359	0.186978	0.045501
WBGene00007445	0.331322	8.11753e-05	0.176127	0.0355352	0.176588	0.0356448
WBGene00007564	0.0730699	0.10207	0.204621	0.00398678	0.198076	0.0673364
WBGene00007581	0.230945	0.0421544	0.0865968	0.0842936	0.131357	0.0665716
WBGene00007625	0.13083	0.0125611	0.179311	0.00434753	0.182812	0.03447
WBGene00007709	0.523937	9.5809e-06	0.114838	0.0500459	0.20373	0.0477492
WBGene00007710	0.329275	0.00023691	0.125233	0.0102099	0.144095	0.0512909
WBGene00007788	0.401754	2.52487e-05	0.123148	0.023815	0.173849	0.0648184
WBGene00007789	0.297487	0.000383518	0.165546	0.00716353	0.169249	0.0715952
WBGene00007846	0.179102	0.0087608	0.167569	0.0133315	0.228592	0.0174059
WBGene00007904	0.221775	0.000714869	0.527348	0.00014769	0.325891	0.0047724
WBGene00007963	0.520729	1.41192e-05	0.831293	1.23042e-05	0.223272	0.026527
WBGene00007964	0.44953	9.67228e-05	0.526654	3.02394e-05	0.187899	0.070383
WBGene00007966	0.282638	0.0211402	0.52966	3.13689e-05	0.410678	0.00289332
WBGene00008034	0.129329	0.00598236	0.0657475	0.0825057	0.174357	0.055064
WBGene00008035	0.254109	0.000316836	0.11287	0.0278761	0.159135	0.0347187
WBGene00008053	0.145674	0.00411635	0.364306	0.000109236	0.308282	0.0243592
WBGene00008081	0.208711	0.00211568	0.108402	0.0669886	0.218669	0.0229148
WBGene00008082	0.198454	0.00080301	0.0967139	0.0367563	0.183424	0.0407329
WBGene00008136	0.0940593	0.0580317	0.0969765	0.0348587	0.168678	0.0655061
WBGene00008157	0.29217	0.00135182	0.43176	9.66471e-05	0.234451	0.0397285
WBGene00008166	0.213891	0.00132808	0.24173	0.000651027	0.18757	0.0410644
WBGene00008174	0.37342	4.44742e-05	0.111573	0.0161037	0.234568	0.010842
WBGene00008207	0.563062	9.25922e-06	0.225579	0.000810455	0.198287	0.0551303
WBGene00008232	0.313594	8.43548e-05	0.0783349	0.0537713	0.208855	0.0379538
WBGene00008344	0.110284	0.0419397	0.148251	0.00735534	0.168053	0.0446254
WBGene00008354	0.488232	0.000169719	0.149686	0.00684946	0.154629	0.101656
WBGene00008355	0.433936	6.66379e-05	0.341004	0.000605602	0.175415	0.0443074
WBGene00008380	0.273317	0.000154321	0.110353	0.0148762	0.167792	0.0322046
WBGene00008384	0.316191	0.000247604	0.120354	0.0378252	0.252944	0.0135513
WBGene00008404	0.0806143	0.0679967	0.163755	0.0208	0.15562	0.0642842
WBGene00008442	0.157133	0.0501078	0.241692	0.00549077	0.203087	0.0252652
WBGene00008447	0.233948	0.000840362	0.474803	3.02992e-05	0.217007	0.0619539
WBGene00008494	0.270399	0.000412083	0.260084	0.00112317	0.258347	0.0694733
WBGene00008503	0.482139	0.000917468	0.187426	0.0165817	0.220513	0.0395913
WBGene00008526	0.503198	0.000584567	0.358265	0.0134588	0.239104	0.062065
WBGene00008536	0.280497	0.00304774	0.400204	0.000307622	0.152472	0.0652879
WBGene00008622	0.147035	0.00593292	0.468229	3.74384e-05	0.270262	0.0114616
WBGene00008648	0.253389	0.000917468	0.105423	0.0355836	0.176364	0.0398968
WBGene00008710	0.346475	3.9151e-05	0.151762	0.00557585	0.195796	0.0195563
WBGene00008729	0.162627	0.00152334	0.0793672	0.0528632	0.181391	0.0385525
WBGene00008747	0.346039	6.63674e-05	0.156676	0.0106284	0.198316	0.0427326
WBGene00008789	0.416172	4.10137e-05	0.146995	0.0131108	0.183965	0.0521136
WBGene00008793	0.145021	0.0241733	0.441764	0.000481276	0.251467	0.0452659
WBGene00008805	0.124908	0.0141614	0.241741	0.00228384	0.15732	0.0786113
WBGene00008809	0.205326	0.000947823	0.335379	0.000260517	0.330607	0.0290313
WBGene00008810	0.153074	0.00657312	0.334258	0.000166162	0.396574	0.0304931
WBGene00008822	0.324252	0.000159143	0.186147	0.00396008	0.303397	0.0170351
WBGene00008823	0.430581	0.000104501	0.23985	0.00175884	0.177068	0.088849
WBGene00008825	0.370225	0.000223031	0.166531	0.0265403	0.308303	0.0123235
WBGene00008844	0.393198	3.23571e-05	0.216081	0.00142929	0.355969	0.00909395
WBGene00009009	0.355387	5.23115e-05	0.347255	0.00120834	0.369468	0.00295384
WBGene00009020	0.174843	0.00585993	0.292658	0.000698084	0.232532	0.044508
WBGene00009029	0.133581	0.0332498	0.834557	1.74122e-05	0.492653	0.00400345
WBGene00009045	0.176651	0.0122249	0.117568	0.0318724	0.130238	0.0637445
WBGene00009064	0.164754	0.0164697	0.193704	0.0021296	0.205692	0.0667408
WBGene00009078	0.299876	0.000167883	0.121887	0.0195818	0.181749	0.0733637
WBGene00009132	0.223339	0.00122572	0.144823	0.102602	0.143079	0.0684803
WBGene00009135	0.131839	0.0119235	0.295436	0.000591387	0.26303	0.0508545
WBGene00009137	0.117225	0.0431033	0.1007	0.0380003	0.152189	0.0563176
WBGene00009156	0.263372	0.000292964	0.711291	8.67803e-05	0.339789	0.0116216
WBGene00009186	0.332118	0.000213628	0.118866	0.0614579	0.191529	0.0297818
WBGene00009212	0.408314	6.92194e-05	0.940024	1.39223e-05	0.516594	0.00414892
WBGene00009233	0.273807	0.000228411	0.384981	0.000433531	0.34644	0.0080071
WBGene00009245	0.280668	0.00212701	0.290065	0.0004655	0.177065	0.0527777
WBGene00009290	0.493576	0.00156233	0.195925	0.0203817	0.235722	0.0318152
WBGene00009320	0.239449	0.00277592	0.152349	0.00753458	0.196925	0.0279043
WBGene00009343	0.247444	0.000276421	0.178923	0.0151599	0.298874	0.00766241
WBGene00009364	0.298069	0.000183279	0.18369	0.00503664	0.192057	0.0425523
WBGene00009370	0.201239	0.000979116	0.23615	0.00177029	0.197993	0.0525711
WBGene00009373	0.191845	0.0325083	0.400492	0.000153759	0.284731	0.00775871
WBGene00009448	0.223178	0.000545106	0.138742	0.0219752	0.162947	0.0520106
WBGene00009455	0.216063	0.000770628	0.105849	0.0677672	0.141854	0.0710671
WBGene00009542	0.156071	0.00939688	0.118437	0.0288763	0.12891	0.0773945
WBGene00009553	0.313125	0.00302622	0.227348	0.00441868	0.500889	0.102183
WBGene00009554	0.164179	0.01149	0.0883371	0.0431528	0.126548	0.0777863
WBGene00009659	0.586619	1.29559e-05	0.333951	0.00024473	0.226753	0.0494544
WBGene00009662	0.475552	2.37694e-05	0.20206	0.00208653	0.176675	0.0714606
WBGene00009701	0.322284	0.000257859	0.0911129	0.07731	0.196965	0.0629245
WBGene00009861	0.121624	0.0571796	0.488817	3.02394e-05	0.197281	0.0527902
WBGene00009863	0.208316	0.0319546	0.914614	1.10039e-05	0.403349	0.00283032
WBGene00009878	0.261932	0.000172717	0.228508	0.0104449	0.169196	0.04993
WBGene00009930	0.13643	0.0165179	0.2014	0.00146814	0.22477	0.0539264
WBGene00009939	0.0981751	0.0856108	0.528955	7.4287e-05	0.482519	0.00270629
WBGene00009951	0.177843	0.0160752	0.453057	0.000735475	0.227358	0.0169913
WBGene00009980	0.25342	0.000227878	0.199886	0.00595673	0.324104	0.0170351
WBGene00010000	0.424972	0.000138484	0.155765	0.0148223	0.290441	0.0168715
WBGene00010048	0.224489	0.000962129	0.173612	0.0184434	0.165747	0.0509555
WBGene00010051	0.483665	1.36847e-05	0.160687	0.0161584	0.183363	0.0385433
WBGene00010066	0.451771	0.000100638	0.518704	0.000191606	0.252159	0.0498818
WBGene00010189	0.32028	0.000134004	0.863728	3.08825e-05	0.508834	0.00797342
WBGene00010194	0.327694	5.19333e-05	0.095347	0.0338839	0.123562	0.0759105
WBGene00010198	0.302504	0.00120765	0.167403	0.0130958	0.211732	0.0224787
WBGene00010368	0.14558	0.00632987	0.121268	0.0546243	0.221185	0.0850419
WBGene00010457	0.251322	0.000526212	0.196993	0.00511989	0.226588	0.0494482
WBGene00010483	0.305176	0.000656191	0.232683	0.00173894	0.187063	0.0431642
WBGene00010491	0.100859	0.0430361	0.0844302	0.0855857	0.145247	0.0434178
WBGene00010537	0.446132	0.0385768	0.217749	0.0161141	0.187757	0.0301678
WBGene00010568	0.26316	0.00127214	0.454776	0.000171213	0.310355	0.019484
WBGene00010606	0.356669	0.0319822	0.359178	0.000413885	0.284137	0.0266541
WBGene00010631	0.0930707	0.0335364	0.247011	0.000684855	0.173782	0.0533198
WBGene00010666	0.233379	0.00386998	0.299671	0.000384698	0.193851	0.0381582
WBGene00010691	0.161987	0.0386782	0.594514	3.07842e-05	0.178824	0.0808175
WBGene00010699	0.19152	0.00324625	0.181412	0.00685469	0.171101	0.0426184
WBGene00010704	0.197809	0.00304884	0.409484	0.000342113	0.141767	0.0837322
WBGene00010726	0.137475	0.00394093	0.41716	4.92267e-05	0.277089	0.0202241
WBGene00010908	0.131699	0.0118917	0.0754166	0.0545965	0.173128	0.0608697
WBGene00010912	0.104998	0.0373837	0.203005	0.00774128	0.179707	0.0408372
WBGene00010951	0.158736	0.00687867	0.566459	1.39223e-05	0.337826	0.00858302
WBGene00010981	0.346367	6.38295e-05	0.299264	0.000759575	0.31269	0.00929013
WBGene00011012	0.571095	6.31584e-06	0.243076	0.000675705	0.183494	0.10218
WBGene00011038	0.256463	0.000590206	0.170875	0.00423874	0.145515	0.054904
WBGene00011061	0.343002	6.15492e-05	0.20598	0.00327137	0.158537	0.050459
WBGene00011067	0.141726	0.0162292	0.35813	9.08375e-05	0.362701	0.00724745
WBGene00011098	0.133636	0.013021	0.346257	0.00231877	0.153672	0.0458028
WBGene00011206	0.21351	0.00299165	0.224299	0.00457334	0.133453	0.09061
WBGene00011229	0.337406	0.000372581	0.341533	0.00178006	0.181454	0.0465447
WBGene00011368	0.2185	0.00128737	0.0822116	0.0744896	0.21273	0.0198147
WBGene00011481	0.313236	0.00120381	0.197512	0.00115883	0.189523	0.0444143
WBGene00011509	0.242359	0.000360871	0.597597	7.88561e-05	0.427054	0.00589064
WBGene00011573	0.276833	0.00233552	0.868326	5.28704e-06	0.464443	0.0246182
WBGene00011614	0.192757	0.0123692	0.395736	0.000116104	0.362436	0.00487556
WBGene00011615	0.100417	0.0250272	0.355059	0.00217555	0.20591	0.0552391
WBGene00011673	0.186926	0.0067739	0.243397	0.00219165	0.218283	0.0519551
WBGene00011691	0.354866	0.000148698	0.248352	0.000297377	0.34461	0.0166569
WBGene00011746	0.11522	0.0375544	0.106489	0.0589955	0.161079	0.0289842
WBGene00011805	0.408748	0.000129343	0.352335	8.02783e-05	0.145087	0.0726434
WBGene00011830	0.605209	6.48932e-05	0.366258	0.000135035	0.396499	0.00383493
WBGene00011834	0.278486	0.000136356	0.167889	0.00598038	0.216005	0.0296859
WBGene00011887	0.220612	0.000787233	0.0914153	0.0629551	0.304507	0.00895149
WBGene00011908	0.458503	0.000109282	0.18211	0.0131628	0.287641	0.00900454
WBGene00011924	0.079819	0.0560606	0.274122	0.00134006	0.152523	0.0852039
WBGene00011925	0.234836	0.000329884	0.268978	0.00279495	0.202575	0.101521
WBGene00011940	0.291662	0.0019677	0.166123	0.0132398	0.274809	0.0102721
WBGene00011962	0.155645	0.0173052	0.234861	0.0114684	0.238068	0.0193286
WBGene00011967	0.0654239	0.0938986	0.125872	0.0410291	0.154188	0.0598193
WBGene00011981	0.287672	0.00141629	0.224193	0.00202949	0.187659	0.103197
WBGene00012014	0.149877	0.00749805	0.0912542	0.0465601	0.248151	0.0165597
WBGene00012021	0.472077	2.8051e-05	0.653643	7.25153e-05	0.360002	0.039451
WBGene00012029	0.162853	0.00249854	0.157515	0.0107093	0.187316	0.042658
WBGene00012074	0.443432	0.00031048	0.13591	0.00884917	0.299286	0.0277902
WBGene00012119	0.131226	0.0977482	0.537674	2.25288e-05	0.237428	0.0367834
WBGene00012187	0.268017	0.000555325	0.107257	0.0815959	0.209101	0.021256
WBGene00012198	0.191021	0.00135972	0.597706	2.20847e-05	0.387541	0.00538669
WBGene00012221	0.0754658	0.0634627	0.234364	0.000557548	0.175564	0.0485794
WBGene00012241	0.144171	0.0137856	0.372971	6.60219e-05	0.223256	0.0325608
WBGene00012293	0.377526	8.64746e-05	0.209358	0.0120264	0.251287	0.0470157
WBGene00012299	0.448795	0.0210437	0.416618	5.3698e-05	0.236109	0.0282001
WBGene00012329	0.0619017	0.0973023	0.390723	0.000164838	0.223673	0.0560304
WBGene00012348	0.192122	0.0966117	0.17485	0.0645613	0.20813	0.0170911
WBGene00012435	0.272219	0.000213677	0.18201	0.00651053	0.235972	0.00931722
WBGene00012436	0.346202	0.000591777	0.312522	0.000753773	0.287143	0.0494544
WBGene00012480	0.374571	0.000240153	0.557448	2.77894e-05	0.250742	0.0425907
WBGene00012552	0.213751	0.00194763	0.180985	0.00771516	0.210233	0.0140353
WBGene00012600	0.209107	0.0322826	0.190193	0.0232397	0.238359	0.0111011
WBGene00012615	0.326508	0.0601287	0.141253	0.00731777	0.176543	0.062486
WBGene00012623	0.465075	0.0416294	0.336821	0.000145651	0.271272	0.0411383
WBGene00012659	0.471131	0.0430361	0.27748	0.00277736	0.126226	0.09261
WBGene00012672	0.288721	0.000605406	0.204389	0.00170624	0.146895	0.0774013
WBGene00012675	0.248915	0.000644841	0.278482	0.0145747	0.133454	0.0835373
WBGene00012723	0.216868	0.00353334	0.314761	0.000407253	0.166507	0.0486806
WBGene00012732	0.208839	0.00242663	0.109863	0.021514	0.196813	0.102183
WBGene00012903	0.122595	0.00993404	0.149005	0.0209704	0.183594	0.0331412
WBGene00012904	0.124987	0.101786	0.281679	0.00105323	0.143316	0.0881991
WBGene00013019	0.219051	0.00162035	0.192501	0.002731	0.164969	0.0662338
WBGene00013095	0.100326	0.0397123	0.16834	0.00608957	0.225481	0.0193738
WBGene00013196	0.552347	0.000340796	0.118992	0.0656258	0.326297	0.0114759
WBGene00013208	0.300214	0.00160025	0.159169	0.0167171	0.210056	0.0254452
WBGene00013209	0.135389	0.00619926	0.126193	0.0131708	0.168946	0.050071
WBGene00013212	0.340166	0.00678175	0.300095	0.00107188	0.282432	0.0471695
WBGene00013223	0.17629	0.00360445	0.11082	0.0323787	0.161737	0.048858
WBGene00013234	0.270144	0.000463286	0.799771	6.18105e-06	0.320881	0.0137617
WBGene00013253	0.277383	0.000187588	0.119567	0.0119796	0.166309	0.0441445
WBGene00013270	0.197782	0.00433024	0.269733	0.000991855	0.20651	0.0854863
WBGene00013319	0.383329	0.000355092	0.197685	0.00176964	0.258115	0.032205
WBGene00013383	0.364463	0.00139958	0.250626	0.00309472	0.211022	0.0797655
WBGene00013407	0.373045	0.0171159	0.22542	0.00534844	0.187327	0.0463966
WBGene00013522	0.223243	0.00035892	0.324858	0.000855434	0.259603	0.0269807
WBGene00013547	0.143848	0.0144229	0.182405	0.00343441	0.274346	0.00549064
WBGene00013553	0.269233	0.00036991	0.322437	0.000102008	0.262486	0.0973662
WBGene00013560	0.354938	0.000110679	0.113761	0.0569448	0.270487	0.0236536
WBGene00013587	0.389109	0.000690032	0.0897385	0.0758366	0.486782	0.0017099
WBGene00013638	0.294594	0.000847201	0.670886	4.36568e-05	0.184575	0.0452587
WBGene00013668	0.119671	0.0120503	0.0917364	0.0743042	0.144183	0.0769786
WBGene00013725	0.281595	0.000227757	0.262682	0.029642	0.172293	0.0494226
WBGene00013726	0.263614	0.00406847	0.352542	0.00013723	0.374103	0.0106022
WBGene00013799	0.261042	0.000936593	0.311788	0.001075	0.216443	0.0476472
WBGene00013808	0.10524	0.0775926	0.631077	5.57694e-05	0.317436	0.0471695
WBGene00013857	0.285866	0.000233886	0.0837309	0.0929563	0.135816	0.0976952
WBGene00013876	0.154544	0.00816796	0.223501	0.00311316	0.168533	0.0846591
WBGene00013917	0.15849	0.0162746	0.364611	0.000127263	0.296416	0.00664672
WBGene00014017	0.270506	0.00145669	0.118046	0.0604567	0.18639	0.0715707
WBGene00014031	0.0860783	0.0497156	0.173926	0.00373712	0.142458	0.0621344
WBGene00014060	0.143773	0.0431652	0.333117	0.000546029	0.15172	0.0877214
WBGene00014079	0.150518	0.0157551	0.16961	0.0675647	0.180335	0.0408372
WBGene00014099	0.186371	0.00264529	0.54947	1.2552e-05	0.303477	0.0594386
WBGene00014156	0.152744	0.010286	0.567741	3.73792e-05	0.368103	0.00384642
WBGene00014199	0.27903	0.000546628	0.821895	4.0693e-05	0.396754	0.00307044
WBGene00014219	0.121184	0.015366	0.137328	0.0418662	0.201003	0.0358667
WBGene00014220	0.0865706	0.0864896	0.251061	0.00186875	0.195151	0.0332863
WBGene00014256	0.172621	0.00449746	0.14191	0.00970004	0.152085	0.0797655
WBGene00015022	0.191521	0.00115897	0.100328	0.0821581	0.150158	0.0769786
WBGene00015087	0.135828	0.00620653	0.719793	1.14543e-05	0.652758	0.0064557
WBGene00015112	0.220659	0.0288335	0.923896	1.64026e-05	0.553253	0.00163263
WBGene00015116	0.282596	0.000255218	0.19112	0.0267688	0.155563	0.0983041
WBGene00015168	0.184765	0.00220602	0.341936	9.30281e-05	0.292601	0.00857055
WBGene00015180	0.480799	1.99044e-05	0.177884	0.010122	0.230397	0.066769
WBGene00015205	0.245379	0.000284366	0.123271	0.00845817	0.136816	0.0630415
WBGene00015218	0.186261	0.0335436	0.372127	0.0126283	0.226246	0.0614306
WBGene00015233	0.213625	0.000436088	0.388956	0.00909692	0.172117	0.0296859
WBGene00015249	0.133665	0.00543063	0.131027	0.0702172	0.155668	0.0743695
WBGene00015261	0.268337	0.000557395	0.381436	0.00369621	0.195406	0.0331178
WBGene00015291	0.112363	0.0181618	0.29561	0.000453988	0.244457	0.0133648
WBGene00015310	0.143539	0.0195423	0.109939	0.0697732	0.278056	0.00480024
WBGene00015312	0.381693	0.000155632	0.0751443	0.0697243	0.224899	0.0575139
WBGene00015347	0.163467	0.00481253	0.191967	0.0255493	0.139663	0.0965314
WBGene00015463	0.229136	0.000398943	0.0778309	0.0515656	0.188784	0.0509555
WBGene00015472	0.180437	0.00293897	0.528876	4.42888e-05	0.338953	0.00737828
WBGene00015504	0.432525	5.19333e-05	0.13597	0.00808332	0.216931	0.0156817
WBGene00015515	0.35096	0.000215252	0.140624	0.0303881	0.150723	0.0904047
WBGene00015518	0.237976	0.000597209	0.480642	8.0005e-05	0.29358	0.00549747
WBGene00015529	0.138312	0.0546688	0.381915	0.000210303	0.299521	0.0122047
WBGene00015557	0.136932	0.0164408	0.234451	0.00065182	0.224382	0.022991
WBGene00015569	0.287487	0.000241344	0.459608	5.18538e-05	0.204505	0.0222874
WBGene00015586	0.0868101	0.0362151	0.28171	0.00798428	0.220081	0.0329915
WBGene00015677	0.25614	0.00166655	0.137277	0.0188826	0.277918	0.0103753
WBGene00015745	0.164274	0.00892677	0.136238	0.00678892	0.153244	0.0696911
WBGene00015769	0.289961	0.000266297	0.236724	0.00218506	0.155313	0.0662758
WBGene00015899	0.510108	9.95523e-06	0.356449	0.000154671	0.292461	0.017182
WBGene00015912	0.556783	1.26863e-05	0.405063	7.61354e-05	0.22188	0.0435279
WBGene00016014	0.188528	0.00132808	0.257553	0.000487781	0.253955	0.00936469
WBGene00016056	0.325844	0.000391708	0.33512	0.000304889	0.167866	0.0951888
WBGene00016088	0.482284	1.9927e-05	0.575879	0.000175415	0.302755	0.0175885
WBGene00016139	0.226017	0.00320176	0.196469	0.00340476	0.26144	0.0151563
WBGene00016162	0.166759	0.00798655	0.298013	0.000486448	0.122914	0.0990145
WBGene00016178	0.363868	3.82284e-05	0.106488	0.0693299	0.150188	0.0520421
WBGene00016216	0.171202	0.00219209	0.318124	0.000144676	0.119896	0.0989668
WBGene00016238	0.219395	0.00048226	0.0645078	0.0813502	0.186308	0.0323721
WBGene00016303	0.147213	0.0313888	0.402545	0.000279657	0.257498	0.0716036
WBGene00016311	0.0916471	0.0320202	0.0819821	0.0651135	0.194691	0.0333807
WBGene00016313	0.279761	0.000174142	0.147583	0.0718063	0.187765	0.0284998
WBGene00016408	0.116001	0.0227911	0.11606	0.0217058	0.173929	0.0250103
WBGene00016444	0.248098	0.000321124	0.127226	0.0155054	0.15549	0.0534537
WBGene00016453	0.225818	0.00537399	0.623482	3.67033e-05	0.284646	0.0174433
WBGene00016485	0.472599	2.43806e-05	0.181659	0.00249076	0.231578	0.04993
WBGene00016486	0.281645	0.00102594	0.162223	0.021374	0.225764	0.0509555
WBGene00016501	0.31259	0.000801343	0.152346	0.00486589	0.159349	0.0710671
WBGene00016540	0.101343	0.0313888	0.200591	0.00134422	0.255316	0.0229148
WBGene00016573	0.295544	0.0004212	0.305425	0.000157358	0.255898	0.0238216
WBGene00016575	0.136362	0.0109119	0.374698	5.57346e-05	0.224213	0.0378472
WBGene00016576	0.228421	0.00622141	0.438511	5.57346e-05	0.425317	0.00429291
WBGene00016721	0.163715	0.00448215	0.254905	0.0017943	0.207288	0.0225596
WBGene00016737	0.0882406	0.0414747	0.158539	0.00613013	0.158982	0.0761887
WBGene00016769	0.142569	0.0176501	0.41698	0.000122886	0.151564	0.0657265
WBGene00016797	0.247507	0.000764718	0.240841	0.0124713	0.413094	0.0256998
WBGene00016816	0.351546	0.000232249	0.108925	0.0367997	0.177308	0.0437673
WBGene00016822	0.462399	1.55452e-05	0.21903	0.000892545	0.191313	0.0543313
WBGene00016939	0.246221	0.00254667	0.25851	0.00832031	0.218366	0.032706
WBGene00016960	0.161484	0.010533	0.109971	0.0815774	0.157997	0.0973972
WBGene00016966	0.181931	0.00325027	0.104496	0.0506051	0.184514	0.0401688
WBGene00016983	0.47776	0.000370722	0.386688	0.000408364	0.347751	0.0178871
WBGene00017053	0.128223	0.0195116	0.0859922	0.037152	0.151329	0.0684361
WBGene00017134	0.267968	0.000210168	0.21727	0.00058345	0.242683	0.0115806
WBGene00017140	0.361203	0.000215252	0.45679	0.000292549	0.236109	0.0445425
WBGene00017165	0.234237	0.000415887	0.166191	0.00349116	0.182379	0.0330874
WBGene00017357	0.159304	0.00259893	0.350323	0.000614752	0.253869	0.0238056
WBGene00017413	0.332263	0.000188346	0.239174	0.000582428	0.235363	0.0596986
WBGene00017510	0.182909	0.0010844	0.326052	0.00126069	0.413282	0.00291957
WBGene00017538	0.46084	8.08596e-05	0.178588	0.0098147	0.183595	0.10007
WBGene00017589	0.210164	0.000762592	0.332344	0.000348329	0.244223	0.0194351
WBGene00017607	0.149648	0.00406345	0.121572	0.0222841	0.180081	0.034792
WBGene00017611	0.18017	0.0168367	0.297188	0.00827892	0.218935	0.0329473
WBGene00017696	0.163097	0.0113958	0.273469	0.0102153	0.171971	0.0771412
WBGene00017733	0.263528	0.00233155	0.118873	0.043726	0.211178	0.0222874
WBGene00017742	0.271156	0.000351564	0.173902	0.00439196	0.129412	0.0689454
WBGene00017746	0.441291	0.0122199	0.283931	0.00429033	0.169772	0.0477288
WBGene00017767	0.198672	0.0014605	0.187753	0.00373082	0.192579	0.0465973
WBGene00017768	0.360307	0.00040999	0.139796	0.024071	0.137396	0.104197
WBGene00017816	0.114272	0.0756212	0.188302	0.00274604	0.140376	0.0820847
WBGene00017829	0.257102	0.000472462	0.173269	0.00635918	0.138067	0.0699379
WBGene00017837	0.204119	0.00101906	0.163721	0.00807303	0.168874	0.0995137
WBGene00017843	0.54766	1.26863e-05	0.180364	0.00229183	0.236077	0.0370854
WBGene00017854	0.27586	0.00104257	0.647854	2.7589e-05	0.363969	0.00539881
WBGene00017867	0.139809	0.0461374	0.0849759	0.0886765	0.264865	0.013862
WBGene00017898	0.185758	0.0684319	0.216086	0.0114088	0.276263	0.0205824
WBGene00017908	0.140468	0.018839	0.799507	9.75006e-06	0.482523	0.00226458
WBGene00017954	0.111966	0.0321502	0.147167	0.0170587	0.196134	0.0301678
WBGene00017993	0.0850856	0.0327521	0.235164	0.00325807	0.224929	0.0652657
WBGene00018006	0.188199	0.00137132	0.167586	0.00783789	0.123866	0.0875785
WBGene00018010	0.293259	0.000212886	0.0841128	0.0456038	0.177862	0.0408962
WBGene00018140	0.164498	0.00240152	0.362095	0.000127263	0.218027	0.0179946
WBGene00018207	0.197875	0.000937355	0.517345	2.10072e-05	0.256183	0.00829427
WBGene00018420	0.206701	0.00215104	0.199268	0.0111109	0.351568	0.00243916
WBGene00018438	0.528332	1.13883e-05	0.815641	9.16755e-06	0.410005	0.00383493
WBGene00018446	0.390818	0.000150476	0.321529	0.00116807	0.275478	0.0294328
WBGene00018473	0.240229	0.000351129	0.327593	0.000326631	0.197	0.0330874
WBGene00018636	0.289083	0.000142569	0.102183	0.0200761	0.17197	0.0438034
WBGene00018714	0.120666	0.0145966	0.234421	0.00321817	0.149036	0.0636902
WBGene00018718	0.149085	0.0760824	0.397323	4.81882e-05	0.151249	0.0918944
WBGene00018794	0.169039	0.00411298	0.155639	0.0236984	0.124996	0.0846591
WBGene00018907	0.31484	0.000110598	0.724406	7.73547e-06	0.333133	0.00890681
WBGene00018959	0.231677	0.000458475	0.135132	0.0230972	0.211182	0.015673
WBGene00018960	0.254265	0.00208964	0.202042	0.00723406	0.31967	0.0118045
WBGene00018964	0.217871	0.0016746	0.163627	0.00497589	0.184139	0.0236748
WBGene00019057	0.197828	0.00191541	0.46006	7.18274e-05	0.27358	0.0242429
WBGene00019241	0.226894	0.000587785	0.0949072	0.0461082	0.170616	0.033058
WBGene00019266	0.143775	0.0483785	0.244427	0.0032029	0.194672	0.0383577
WBGene00019432	0.246799	0.000922912	0.114467	0.049117	0.144614	0.078736
WBGene00019491	0.218972	0.000816529	0.108781	0.0303467	0.15345	0.0379661
WBGene00019511	0.107042	0.0184181	0.79003	7.39671e-06	0.306711	0.0504362
WBGene00019554	0.147604	0.00399656	0.346735	0.000266988	0.196952	0.0529958
WBGene00019584	0.272399	0.00267794	0.327516	0.00239318	0.375269	0.00703666
WBGene00019600	0.169676	0.00439436	0.124977	0.0287179	0.144673	0.0973622
WBGene00019606	0.450531	2.85982e-05	0.145811	0.00652106	0.126504	0.0802905
WBGene00019611	0.227868	0.0024141	0.106687	0.0794765	0.125623	0.0730105
WBGene00019628	0.301242	0.00752362	0.334479	0.0110634	0.233592	0.0181072
WBGene00019692	0.329186	6.66379e-05	0.158421	0.00244348	0.153487	0.0672397
WBGene00019787	0.0993438	0.0581937	0.303158	0.000170711	0.297154	0.00691344
WBGene00019820	0.0986205	0.0298156	0.328341	0.000247241	0.137153	0.0819518
WBGene00019862	0.295124	0.00113235	0.407593	0.000588265	0.184339	0.0973507
WBGene00019892	0.27359	0.00146036	0.143464	0.00876612	0.158884	0.0501177
WBGene00019918	0.149574	0.00670785	0.570544	6.66258e-05	0.197516	0.0183959
WBGene00019938	0.156234	0.00714869	0.111081	0.0592621	0.184133	0.0471695
WBGene00019943	0.197074	0.00475935	0.216879	0.00769517	0.387431	0.005555
WBGene00019971	0.293602	0.0156238	0.101256	0.0328912	0.1697	0.0323721
WBGene00020018	0.259735	0.000523504	0.115733	0.0148778	0.175999	0.0403643
WBGene00020032	0.175636	0.0344788	0.164065	0.0723935	0.273437	0.0385525
WBGene00020035	0.427268	0.00018054	0.121892	0.0488092	0.165192	0.060243
WBGene00020064	0.377036	6.15492e-05	0.190122	0.00178168	0.171037	0.0598193
WBGene00020120	0.209761	0.00960739	0.152918	0.00667512	0.204071	0.0729226
WBGene00020160	0.0917396	0.0643643	0.62012	5.58217e-05	0.397835	0.00289933
WBGene00020167	0.333402	6.66379e-05	0.224268	0.00120395	0.181676	0.0687601
WBGene00020179	0.284583	0.000229986	0.573681	0.00209416	0.169025	0.100338
WBGene00020184	0.137555	0.0635613	0.289013	0.000203942	0.191266	0.029206
WBGene00020188	0.112235	0.0284283	0.51971	5.33312e-05	0.922028	0.000260216
WBGene00020261	0.27616	0.0229657	0.737968	3.04261e-05	0.410264	0.0117804
WBGene00020264	0.248378	0.00599078	0.471033	0.000319361	0.288598	0.00626275
WBGene00020290	0.482722	1.39109e-05	0.18452	0.00401547	0.131639	0.0990145
WBGene00020392	0.196492	0.000893866	0.166847	0.0126283	0.131173	0.0953082
WBGene00020412	0.266485	0.000174542	0.159618	0.0106116	0.203259	0.0586875
WBGene00020480	0.332148	0.000320708	0.16928	0.00291481	0.227795	0.0385433
WBGene00020486	0.28509	0.000474211	0.155832	0.0130197	0.269058	0.0268154
WBGene00020544	0.224565	0.00385366	0.999406	1.14543e-05	0.428856	0.0080692
WBGene00020558	0.321696	0.000306231	0.235393	0.00211352	0.208914	0.0254048
WBGene00020652	0.400348	8.65084e-05	0.129869	0.0455893	0.221225	0.0451123
WBGene00020673	0.21008	0.000648358	0.341547	0.00177029	0.225316	0.0729226
WBGene00020696	0.150151	0.103758	0.394155	0.000298188	0.298468	0.0080692
WBGene00020729	0.22796	0.0182323	0.206118	0.00590784	0.208742	0.029408
WBGene00020783	0.264624	0.000281644	0.18051	0.00416122	0.23978	0.0105879
WBGene00020830	0.148653	0.005809	0.335543	0.000955048	0.199526	0.0221499
WBGene00020833	0.125021	0.0182316	0.970319	1.77979e-05	0.52203	0.00289933
WBGene00020834	0.378652	0.000327227	0.637489	3.58699e-05	0.229581	0.100576
WBGene00020895	0.760908	2.33966e-06	0.448452	7.94921e-05	0.164702	0.0692823
WBGene00020910	0.484255	1.99044e-05	0.243427	0.00289694	0.15664	0.051387
WBGene00020922	0.090175	0.0601866	0.526624	0.00010327	0.337793	0.0328009
WBGene00020970	0.0881273	0.054595	0.236051	0.00496932	0.229673	0.0109631
WBGene00020994	0.27055	0.000783678	0.0942245	0.0354857	0.15796	0.0489603
WBGene00021018	0.223155	0.00096466	0.508664	4.15931e-05	0.264919	0.0166477
WBGene00021022	0.111682	0.0460856	0.106756	0.0587466	0.130406	0.0797655
WBGene00021035	0.441396	6.77086e-05	0.105473	0.0560857	0.309097	0.0135513
WBGene00021039	0.234497	0.000787807	0.0695729	0.0854539	0.15798	0.0323318
WBGene00021153	0.507851	0.00015915	0.302874	0.00618973	0.191916	0.0499979
WBGene00021282	0.258283	0.000327227	0.302371	0.000171493	0.189277	0.0310141
WBGene00021334	0.14668	0.0243622	0.42908	6.61769e-05	0.311583	0.0150392
WBGene00021376	0.272955	0.000319768	0.199153	0.0158654	0.185737	0.0832544
WBGene00021391	0.25716	0.00242294	0.288753	0.0011482	0.141922	0.0881991
WBGene00021465	0.261018	0.00199276	0.267315	0.000449361	0.278236	0.0317066
WBGene00021471	0.152901	0.0172758	0.168207	0.00571433	0.411469	0.00496768
WBGene00021474	0.11259	0.0911882	0.460997	0.0027836	0.260188	0.0266499
WBGene00021506	0.16082	0.0254952	0.242679	0.00201058	0.197021	0.0174059
WBGene00021576	0.235418	0.00937268	0.936956	6.80469e-05	0.38112	0.00891242
WBGene00021634	0.239592	0.000378746	0.24755	0.00159986	0.173165	0.0268154
WBGene00021714	0.213284	0.00404491	0.22125	0.00124343	0.18668	0.0332115
WBGene00021725	0.10214	0.0401936	0.593937	5.66138e-05	0.385608	0.00445111
WBGene00021730	0.505662	8.58766e-06	0.142017	0.027255	0.306237	0.0126279
WBGene00021904	0.293745	0.00401288	0.221194	0.00365491	0.192035	0.0527902
WBGene00021986	0.258929	0.000246824	0.513069	1.79242e-05	0.324884	0.0266468
WBGene00022117	0.128006	0.0320475	0.218856	0.00178795	0.197691	0.0957614
WBGene00022296	0.150916	0.00736755	0.130446	0.0402771	0.128881	0.0714287
WBGene00022310	0.107312	0.0619473	0.353598	8.57841e-05	0.30216	0.00707736
WBGene00022488	0.298375	0.000299826	0.194126	0.0151056	0.198603	0.0247308
WBGene00022590	0.391074	8.34022e-05	0.182368	0.00858919	0.197867	0.0509555
WBGene00022603	0.0803275	0.061233	0.137754	0.0163564	0.233435	0.0132538
WBGene00022620	0.235627	0.00100053	0.0962473	0.0366955	0.215907	0.0611897
WBGene00022703	0.141048	0.00508398	0.126506	0.0296888	0.154833	0.0659881
WBGene00022730	0.393192	2.63362e-05	0.294706	0.000898024	0.281699	0.0438564
WBGene00022738	0.0632704	0.0867129	0.114046	0.0173183	0.246475	0.0116273
WBGene00022762	0.245889	0.00102462	0.159157	0.0824595	0.191459	0.0248718
WBGene00022832	0.259006	0.000697861	0.0958845	0.0333107	0.211358	0.0216752
WBGene00022854	0.369399	0.00134267	0.276861	0.00165765	0.257335	0.0323721
WBGene00022880	0.258017	0.00145782	0.0945576	0.0451519	0.148138	0.0579305
WBGene00023284	0.0920113	0.0630073	0.308426	0.000512105	0.181956	0.0386952
WBGene00023497	0.180136	0.00788908	0.369824	8.57841e-05	0.355721	0.00410272
WBGene00044072	0.120208	0.0283976	0.321386	0.0015298	0.245534	0.0109631
WBGene00077732	0.451888	9.01212e-05	0.133586	0.0110736	0.234976	0.0252074
Downregulated:
WBGene00000006	-0.382419	0.00010275	-0.453573	4.52251e-05	-0.369118	0.00234454
WBGene00000020	-0.166759	0.0242572	-0.137183	0.0133736	-0.295752	0.00997124
WBGene00000031	-0.516511	8.90885e-06	-0.214746	0.0297627	-0.376285	0.0525135
WBGene00000069	-0.305732	0.00225035	-0.0934826	0.0957325	-0.197916	0.028211
WBGene00000136	-0.209052	0.00113553	-0.346199	0.000843373	-0.42062	0.0214004
WBGene00000172	-0.500372	8.82337e-06	-0.421898	0.000318775	-0.206701	0.0415957
WBGene00000233	-0.859549	8.06534e-06	-0.32432	0.000926749	-0.185168	0.0911765
WBGene00000251	-0.480813	8.14339e-05	-1.18376	0.0129657	-1.04988	0.0700225
WBGene00000252	-0.854705	3.81877e-06	-1.2761	0.0180014	-1.04339	0.0797655
WBGene00000277	-0.330981	0.00018775	-0.328093	0.000217411	-0.197603	0.0661828
WBGene00000286	-0.250225	0.000196796	-0.326728	0.000312728	-0.332453	0.0115383
WBGene00000529	-0.41435	0.000212471	-0.0972593	0.103311	-0.279369	0.0118289
WBGene00000550	-0.163704	0.0422929	-0.26805	0.00027011	-0.231772	0.0851062
WBGene00000560	-0.0847431	0.0775949	-1.57618	0.000573184	-1.0233	0.032205
WBGene00000627	-0.50478	4.05793e-05	-0.346296	0.00413943	-0.716788	0.00077306
WBGene00000631	-0.422723	5.19333e-05	-0.218965	0.0188985	-0.761437	0.00874496
WBGene00000684	-0.968668	2.60183e-06	-0.219523	0.0600934	-0.407933	0.0629475
WBGene00000687	-0.553797	7.53181e-06	-0.510417	0.000316468	-0.344056	0.0498792
WBGene00000691	-0.479891	1.95334e-05	-1.00727	2.82291e-05	-0.472655	0.0732079
WBGene00000717	-0.580907	1.55452e-05	-1.65687	8.94909e-06	-0.655474	0.0741123
WBGene00000718	-0.330817	0.00286555	-1.38823	4.7678e-06	-0.527201	0.0930927
WBGene00000719	-0.703666	3.81877e-06	-3.78115	6.65197e-05	-0.350907	0.0496113
WBGene00000741	-0.761485	2.76365e-06	-1.35874	1.14543e-05	-0.571731	0.060847
WBGene00000749	-0.649779	8.48949e-05	-1.38192	6.61744e-06	-0.54692	0.0826167
WBGene00000759	-0.181353	0.0199759	-0.173003	0.0182831	-0.166737	0.0926782
WBGene00000783	-0.189655	0.00416314	-0.26956	0.00181042	-0.70482	0.00866532
WBGene00000862	-0.221359	0.00221451	-0.131574	0.0314641	-0.2399	0.0206492
WBGene00000903	-0.331703	0.000595779	-0.79652	2.7589e-05	-0.550941	0.000740546
WBGene00000934	-0.423535	7.28239e-05	-0.235881	0.00193064	-0.260077	0.0164398
WBGene00000977	-0.206628	0.00137132	-0.393121	0.000444186	-0.49711	0.00177445
WBGene00000978	-0.371331	0.000119654	-0.757446	2.03165e-05	-0.238398	0.0328009
WBGene00000998	-0.347918	8.9825e-05	-0.285106	0.000389439	-0.152869	0.102482
WBGene00001059	-0.604474	3.64701e-05	-0.789659	2.07746e-05	-0.527293	0.0182353
WBGene00001113	-0.47004	4.66053e-05	-0.181966	0.00285236	-0.308747	0.00622428
WBGene00001133	-0.656343	1.59026e-05	-0.328623	0.00113604	-0.407008	0.00480024
WBGene00001189	-0.314548	0.00268609	-0.294806	0.000526378	-0.376661	0.00662831
WBGene00001202	-0.274909	0.00152233	-0.0954508	0.0387625	-0.19018	0.0232661
WBGene00001441	-0.221631	0.0110937	-0.25481	0.0139742	-0.260881	0.0228861
WBGene00001446	-0.55668	1.58395e-05	-1.23634	5.87515e-06	-0.599316	0.00179117
WBGene00001447	-0.301213	0.000191975	-0.385964	0.000130667	-0.205704	0.0325154
WBGene00001448	-0.39871	3.92723e-05	-0.491313	3.54634e-05	-0.253446	0.0354087
WBGene00001450	-0.394301	0.000250017	-0.167368	0.00308109	-0.342345	0.0104565
WBGene00001456	-0.565783	5.41257e-06	-0.288102	0.000251425	-0.388319	0.0030868
WBGene00001457	-0.597937	2.1422e-05	-0.315739	0.000327611	-0.23904	0.0729226
WBGene00001462	-0.648295	6.05632e-06	-0.424606	7.94473e-05	-0.287024	0.0550558
WBGene00001464	-0.462375	4.43814e-05	-0.635051	3.37307e-05	-0.275421	0.0512881
WBGene00001476	-0.198759	0.0118946	-0.94181	1.2552e-05	-1.01001	0.000278237
WBGene00001477	-0.981912	3.52182e-06	-1.27923	5.83062e-06	-1.27991	0.00506327
WBGene00001512	-0.263765	0.000762592	-0.199261	0.00185246	-0.177285	0.0542192
WBGene00001523	-0.16947	0.00394093	-0.80488	9.75006e-06	-0.601951	0.00269948
WBGene00001548	-0.377736	0.000215252	-0.0768074	0.0626554	-0.271529	0.00589606
WBGene00001564	-0.596178	3.23571e-05	-0.992774	8.46656e-06	-0.598782	0.00897344
WBGene00001608	-0.210248	0.00233997	-0.228061	0.000775084	-0.237309	0.0196183
WBGene00001651	-0.464527	0.00158657	-0.268406	0.00021679	-0.21058	0.0522494
WBGene00001664	-0.256285	0.000963611	-0.223392	0.00397521	-0.163471	0.0637445
WBGene00001703	-0.217699	0.00122772	-0.856817	6.10526e-05	-0.268485	0.0855068
WBGene00001713	-0.377033	0.000259433	-0.694134	7.85236e-06	-0.23863	0.065306
WBGene00001730	-0.787546	1.28812e-06	-1.45201	1.23042e-05	-0.953129	0.0010422
WBGene00001789	-0.271587	0.00126567	-0.440978	0.000777955	-0.362443	0.0480322
WBGene00001795	-0.195981	0.00612811	-0.320034	0.000137571	-0.311294	0.00509729
WBGene00001819	-0.140672	0.0616604	-0.31975	0.000231344	-0.244066	0.0295212
WBGene00001993	-0.116532	0.0115548	-0.189763	0.00138777	-0.533171	0.0114513
WBGene00002048	-0.301144	0.00178203	-0.352454	0.00046574	-0.268744	0.0379538
WBGene00002058	-0.122599	0.0105209	-0.183616	0.00439274	-0.233469	0.0817813
WBGene00002087	-0.340555	0.000196897	-0.179821	0.00682541	-0.178279	0.0882529
WBGene00002094	-0.136087	0.0334947	-0.624791	0.00011061	-0.166731	0.103244
WBGene00002100	-0.324696	8.08196e-05	-0.289977	0.000269531	-0.308244	0.0376564
WBGene00002107	-0.582755	3.85717e-06	-0.402654	0.000131435	-0.233105	0.0727061
WBGene00002118	-1.03299	9.3576e-07	-0.160848	0.0519627	-0.317118	0.0117073
WBGene00002163	-0.336118	0.000293875	-0.32666	9.28654e-05	-0.159109	0.0740297
WBGene00002210	-0.203703	0.00194587	-0.178485	0.00225972	-0.178813	0.0360821
WBGene00002979	-0.340799	0.000999654	-0.340899	0.000412105	-0.159971	0.0438564
WBGene00003007	-0.352478	5.41444e-05	-0.165593	0.00268567	-0.238195	0.00867643
WBGene00003057	-0.805951	4.44084e-06	-1.1066	0.0229495	-0.706076	0.0893544
WBGene00003092	-0.164521	0.00380356	-0.619307	0.0014792	-1.57031	0.000527011
WBGene00003096	-0.119272	0.0756212	-0.216949	0.000795463	-0.480063	0.0719007
WBGene00003124	-0.0841687	0.0335094	-0.464771	7.81098e-05	-0.430334	0.00429291
WBGene00003166	-0.22087	0.00916842	-0.0997794	0.0350675	-0.171641	0.0318385
WBGene00003178	-0.260457	0.000284366	-0.324306	0.000861983	-0.406827	0.0206148
WBGene00003409	-0.120266	0.0181621	-0.480867	3.33469e-05	-0.252035	0.0116565
WBGene00003519	-0.395759	0.000555431	-0.220529	0.00136888	-0.169619	0.0379661
WBGene00003528	-0.382353	0.000144973	-0.115096	0.0601046	-0.292071	0.0110501
WBGene00003549	-0.208563	0.00335837	-0.322564	0.000307622	-0.155488	0.0407345
WBGene00003552	-0.0933947	0.0800111	-0.540549	0.000166339	-0.290108	0.0341145
WBGene00003554	-0.289669	0.000142569	-0.949687	4.82331e-06	-0.445019	0.0156817
WBGene00003569	-0.558709	0.000222798	-0.218121	0.00381534	-0.197854	0.0486806
WBGene00003597	-0.314772	8.72184e-05	-0.216056	0.00263239	-0.268731	0.00895138
WBGene00003617	-0.170732	0.0436091	-0.519881	3.00363e-05	-0.285524	0.0212641
WBGene00003643	-0.465167	3.32294e-05	-0.470956	0.000557371	-0.190321	0.0359474
WBGene00003680	-0.111288	0.0106033	-0.3428	0.000218931	-0.217911	0.017385
WBGene00003721	-0.438921	0.000501133	-0.497493	0.000438267	-0.193913	0.0508545
WBGene00003724	-0.090826	0.0860355	-0.094071	0.0721703	-0.155285	0.0388792
WBGene00003727	-0.350341	0.000182099	-0.383167	4.81958e-05	-0.261105	0.0643525
WBGene00003743	-0.355427	0.000298593	-0.701813	3.04261e-05	-0.307325	0.0340918
WBGene00003744	-0.529295	1.34254e-05	-0.401053	0.000102008	-0.187687	0.0524891
WBGene00003746	-0.36976	0.000191028	-0.504005	0.00027279	-0.322364	0.00919265
WBGene00003752	-0.37699	0.000106999	-0.515244	4.98352e-05	-0.238142	0.0853188
WBGene00003753	-0.276438	0.000935274	-0.621663	0.000140288	-0.219129	0.0933641
WBGene00003754	-0.649454	1.10989e-05	-0.323638	0.000426443	-0.333603	0.0044268
WBGene00003762	-0.710437	3.76986e-06	-0.697086	1.13646e-05	-0.3204	0.0564345
WBGene00003766	-0.38986	0.000754502	-0.214303	0.00520293	-0.702275	0.00362503
WBGene00003767	-1.20337	3.76986e-06	-0.427923	0.00238222	-0.526543	0.0179946
WBGene00003778	-0.10928	0.0282307	-0.38078	0.000467635	-0.393226	0.0103336
WBGene00003837	-0.622044	3.07178e-06	-0.473885	7.7769e-05	-0.362101	0.0350038
WBGene00003856	-0.349969	0.000155699	-0.602524	0.00107939	-0.380757	0.0180123
WBGene00003877	-0.314938	0.000381132	-0.466109	0.0010457	-0.311141	0.00985554
WBGene00004023	-0.52238	0.000770159	-0.614345	6.2302e-05	-0.17994	0.057199
WBGene00004025	-0.308521	0.000213677	-0.940804	1.16989e-05	-1.41368	0.00037536
WBGene00004061	-0.125032	0.0178048	-0.337525	0.000468847	-0.299655	0.00758643
WBGene00004083	-0.455991	0.000120302	-0.107105	0.0271162	-0.149802	0.0421487
WBGene00004145	-0.363596	0.000457617	-0.12723	0.0231124	-0.284062	0.00912146
WBGene00004153	-0.504818	7.94502e-05	-0.128562	0.0537617	-0.782061	0.00703666
WBGene00004184	-0.16623	0.00317684	-0.209976	0.00118383	-0.254948	0.00795717
WBGene00004212	-0.168236	0.00340317	-0.0915041	0.0442979	-0.199403	0.0406283
WBGene00004236	-0.418717	0.000385527	-0.50246	5.40345e-05	-0.157218	0.07843
WBGene00004238	-0.178815	0.00110219	-0.143917	0.0181414	-0.211065	0.0139498
WBGene00004285	-0.361337	0.00560929	-0.282209	0.00457153	-0.118947	0.0967232
WBGene00004316	-0.319765	0.00121486	-0.107606	0.022977	-0.371072	0.00393949
WBGene00004321	-0.255135	0.00173357	-0.553959	0.000113459	-0.167405	0.062983
WBGene00004342	-0.225083	0.00257631	-0.253049	0.00120134	-0.143165	0.066769
WBGene00004740	-0.285825	0.00227022	-0.371349	0.000248332	-0.257958	0.0116216
WBGene00004811	-0.16598	0.00376982	-0.361545	4.52251e-05	-1.4211	0.000687968
WBGene00004858	-0.307142	0.000644477	-0.329023	0.000235579	-0.274963	0.00857055
WBGene00004878	-0.276969	0.000625171	-1.29075	3.55436e-06	-0.568354	0.0146036
WBGene00004924	-0.482234	8.67219e-05	-0.522065	0.000184923	-0.324517	0.00944876
WBGene00004986	-0.0989189	0.0167479	-0.257207	0.00295908	-0.304779	0.0367527
WBGene00005111	-0.433608	0.00012362	-0.320723	0.00353266	-0.173811	0.0504362
WBGene00005131	-0.0910434	0.0566079	-0.136918	0.0300969	-0.172047	0.0274753
WBGene00006055	-0.418298	9.67154e-05	-0.114031	0.0192452	-0.355751	0.00244816
WBGene00006220	-0.469262	0.000121645	-0.588824	5.47509e-05	-0.189277	0.0740297
WBGene00006372	-0.191468	0.00482218	-0.216256	0.000921505	-0.282043	0.0124707
WBGene00006441	-0.503951	0.000779413	-0.194705	0.00692635	-0.234483	0.0164196
WBGene00006493	-0.367231	0.0245621	-0.246819	0.013233	-0.322075	0.0114678
WBGene00006535	-0.11248	0.0581249	-0.221616	0.0040667	-0.313482	0.0226637
WBGene00006611	-0.107602	0.102371	-0.591023	1.2552e-05	-0.152691	0.0433058
WBGene00006641	-0.420487	0.000239374	-0.239873	0.0100081	-0.179246	0.0840717
WBGene00006660	-0.0938653	0.0282569	-0.261411	0.00203338	-0.187926	0.0358667
WBGene00006662	-0.177399	0.0206027	-0.24367	0.00123326	-0.156017	0.0796388
WBGene00006741	-0.296128	0.000353405	-0.0889083	0.0696649	-0.185413	0.0700225
WBGene00006864	-0.294878	8.75444e-05	-0.121592	0.0157473	-0.177471	0.0598193
WBGene00006979	-0.653536	2.32294e-05	-0.176435	0.0118861	-0.174925	0.0482659
WBGene00006982	-0.453034	7.26297e-05	-0.394817	0.000154439	-0.219678	0.0262809
WBGene00007176	-0.194488	0.0025797	-0.158906	0.0420065	-0.195317	0.0165563
WBGene00007302	-0.0992417	0.0324823	-0.226231	0.0116717	-0.213491	0.0149576
WBGene00007343	-0.0887032	0.0779059	-0.250369	0.0109182	-0.340551	0.0349536
WBGene00007346	-0.383399	0.000778973	-0.305331	0.00045325	-0.240623	0.0278244
WBGene00007347	-0.279899	0.000362641	-0.23214	0.00214004	-0.239742	0.0214056
WBGene00007365	-1.08509	6.83139e-07	-1.04609	4.83311e-05	-0.935273	0.000740546
WBGene00007397	-0.11155	0.069983	-0.3886	0.000228891	-0.375243	0.00387419
WBGene00007414	-0.105222	0.0544624	-0.492814	0.000735141	-0.517697	0.00325295
WBGene00007430	-0.188492	0.00431667	-0.326035	0.00217441	-0.218804	0.0175369
WBGene00007550	-0.0770744	0.093686	-0.159124	0.00301785	-0.162289	0.0840717
WBGene00007748	-0.420652	3.84526e-05	-0.515002	7.65782e-05	-0.21108	0.0339479
WBGene00007809	-0.140043	0.0494336	-0.32102	0.00144945	-0.172838	0.055188
WBGene00007811	-0.299875	0.000301415	-0.953461	6.18105e-06	-0.364337	0.00751541
WBGene00007817	-0.615851	0.000319768	-0.228038	0.00365435	-0.309817	0.00706075
WBGene00007848	-0.126936	0.0964515	-0.255943	0.00243359	-0.401862	0.00612737
WBGene00007857	-0.690552	9.36765e-06	-0.706208	5.47511e-05	-0.344978	0.0132139
WBGene00007866	-0.17311	0.00209961	-0.116006	0.0696865	-1.18372	0.0047724
WBGene00007867	-0.0954348	0.0467592	-0.184349	0.0132921	-1.33074	0.00289933
WBGene00007877	-0.319474	0.00138925	-0.328572	0.00920855	-0.539087	0.00400345
WBGene00007881	-0.404228	2.4973e-05	-0.436078	6.32257e-05	-0.248103	0.0596986
WBGene00007885	-0.205787	0.000873325	-0.331805	0.0002661	-0.415085	0.00310476
WBGene00007926	-0.434554	0.000333798	-0.762171	4.42888e-05	-0.296528	0.0152067
WBGene00007933	-0.208108	0.0464344	-0.148718	0.0211354	-0.239656	0.0128198
WBGene00008013	-0.286314	0.000516516	-0.45339	4.73393e-05	-0.388171	0.00295384
WBGene00008032	-0.569909	9.88434e-05	-0.471337	0.00034694	-0.32708	0.0195563
WBGene00008239	-0.0870884	0.0512003	-0.427349	4.31139e-05	-0.347648	0.0037218
WBGene00008407	-0.27104	0.00109136	-0.219432	0.00852884	-0.216361	0.0175369
WBGene00008412	-0.392128	3.89425e-05	-0.351236	7.1378e-05	-0.171165	0.0483921
WBGene00008477	-0.14881	0.00588982	-0.644907	9.85919e-05	-0.434058	0.0317066
WBGene00008495	-0.235078	0.00129499	-1.21924	3.78457e-06	-0.239399	0.0358667
WBGene00008521	-0.310376	0.000237171	-0.242233	0.00116599	-0.250979	0.0119141
WBGene00008570	-0.50752	2.87063e-05	-0.144015	0.0382727	-0.216515	0.0129296
WBGene00008584	-0.33437	0.000107098	-0.495934	7.13559e-05	-0.702126	0.00177445
WBGene00008602	-0.49769	7.84058e-05	-0.221736	0.00298544	-0.384776	0.00727664
WBGene00008603	-0.20524	0.00182456	-0.597547	3.69008e-05	-0.308444	0.0332863
WBGene00008610	-0.856065	1.17206e-05	-0.313578	0.000802761	-0.362153	0.00981907
WBGene00008629	-0.902828	6.66379e-05	-0.346421	0.00270871	-0.232822	0.0501905
WBGene00008647	-0.164314	0.0120218	-0.509101	3.87488e-05	-0.794057	0.00400345
WBGene00008656	-0.405359	6.2096e-05	-0.22109	0.00179904	-0.227336	0.0169913
WBGene00008732	-0.381163	3.56775e-05	-0.28491	0.00303947	-1.38236	0.00450921
WBGene00008739	-0.35387	0.00029762	-0.191835	0.023935	-0.342769	0.0223954
WBGene00008803	-0.874364	1.40297e-06	-0.303442	0.000984384	-0.160123	0.054904
WBGene00008831	-0.286372	0.000298409	-0.502723	1.7183e-05	-0.163635	0.0981503
WBGene00008832	-0.201145	0.000627441	-0.421364	9.95178e-05	-0.135825	0.0875785
WBGene00008891	-0.658921	6.35528e-05	-1.42855	1.03533e-05	-0.251769	0.0837322
WBGene00008905	-0.209038	0.00241019	-1.09221	7.10031e-06	-0.26931	0.0444634
WBGene00008956	-0.232636	0.000697861	-0.365419	0.000266801	-0.285014	0.0568155
WBGene00009142	-0.641447	6.23628e-06	-2.4683	4.7678e-06	-0.731766	0.0101145
WBGene00009213	-0.612948	1.16211e-05	-0.841161	2.62863e-05	-0.389905	0.050071
WBGene00009257	-0.245798	0.00284829	-0.441207	0.00034328	-0.153015	0.0551123
WBGene00009333	-0.209892	0.00431084	-0.111626	0.0294928	-0.174774	0.0296859
WBGene00009339	-0.56789	9.07304e-06	-1.14	1.23042e-05	-0.252594	0.0773945
WBGene00009350	-0.190228	0.00157364	-0.674176	1.85812e-05	-0.236229	0.0485479
WBGene00009387	-0.219349	0.00110798	-0.246681	0.0020563	-0.244348	0.0351845
WBGene00009529	-0.179628	0.0107341	-0.144112	0.0239517	-0.511555	0.00177445
WBGene00009533	-1.34924	9.3576e-07	-0.667036	6.77349e-05	-0.300118	0.0151951
WBGene00009562	-0.354646	0.000139872	-0.501813	7.34422e-05	-0.224954	0.0355823
WBGene00009619	-0.528825	2.38782e-05	-0.266599	0.00228384	-0.178695	0.0573267
WBGene00009623	-0.332326	0.000641916	-0.218288	0.00626131	-0.332146	0.0341145
WBGene00009724	-0.488866	0.000214149	-1.61719	8.76289e-07	-1.44728	0.000998148
WBGene00009779	-0.191656	0.00317084	-0.0796115	0.0792828	-0.141539	0.0985317
WBGene00009797	-0.524158	3.7154e-05	-0.568026	2.78248e-05	-0.237008	0.0166477
WBGene00009809	-0.104147	0.0238804	-0.717869	6.09068e-05	-0.352519	0.00429291
WBGene00009842	-0.490604	3.757e-05	-0.290224	0.00333312	-0.262801	0.00874496
WBGene00009865	-0.720754	9.25525e-06	-0.105079	0.0229699	-0.202735	0.026351
WBGene00009900	-0.113545	0.0223592	-0.152999	0.033847	-0.208503	0.0385482
WBGene00010001	-0.37383	0.000494863	-0.404654	0.00255328	-0.354647	0.00805275
WBGene00010019	-0.196196	0.000697861	-0.5571	2.9757e-05	-0.186438	0.0379982
WBGene00010043	-0.291793	0.000322168	-0.266506	0.00284761	-0.277775	0.00892275
WBGene00010047	-0.26305	0.00889028	-0.394621	0.0005141	-0.387548	0.0135833
WBGene00010127	-0.178295	0.0112858	-0.102365	0.0404955	-0.513066	0.0030868
WBGene00010157	-0.170471	0.0768148	-0.361761	0.000326997	-0.423442	0.00289933
WBGene00010175	-0.42169	4.13133e-05	-0.473832	0.000340531	-0.476348	0.00226995
WBGene00010179	-0.281969	0.000783093	-0.160668	0.0122492	-0.13794	0.0837687
WBGene00010225	-0.462786	1.67234e-05	-0.250099	0.00192829	-0.235239	0.102586
WBGene00010236	-0.351503	0.000487968	-0.488212	9.34443e-05	-0.659568	0.00668324
WBGene00010238	-0.199626	0.00137739	-1.00573	1.55267e-05	-0.254291	0.033771
WBGene00010262	-0.201726	0.00170806	-0.219542	0.00920855	-0.186191	0.0910797
WBGene00010290	-0.279482	0.000755331	-0.42042	9.75606e-05	-0.235734	0.0594166
WBGene00010321	-0.328919	8.9825e-05	-0.725788	5.05387e-05	-0.497221	0.00228571
WBGene00010322	-0.127035	0.0184405	-0.292764	0.00146945	-0.305619	0.00552947
WBGene00010375	-0.231029	0.000396595	-0.126495	0.0342892	-0.281777	0.006902
WBGene00010421	-0.597978	1.60856e-05	-0.186986	0.0037856	-0.267263	0.0347925
WBGene00010456	-0.528643	2.1385e-05	-0.498958	0.000843073	-0.434759	0.034077
WBGene00010464	-0.317184	0.000350373	-0.376339	0.00436008	-0.312702	0.0668208
WBGene00010540	-0.140395	0.0202748	-0.637678	2.97617e-05	-0.403235	0.00429291
WBGene00010604	-0.39901	3.43875e-05	-0.355912	0.000482647	-0.223808	0.027726
WBGene00010657	-0.352336	0.00113359	-0.501381	0.00023216	-0.48269	0.00473297
WBGene00010661	-0.508045	2.39222e-05	-1.05316	1.12922e-05	-0.796208	0.000278237
WBGene00010681	-0.59475	2.38317e-05	-0.736371	1.39223e-05	-0.312819	0.0328009
WBGene00010722	-0.427227	6.69882e-05	-0.427435	0.000138067	-0.525431	0.00226458
WBGene00010746	-0.345633	6.3516e-05	-0.111673	0.0217093	-0.409828	0.0344914
WBGene00010755	-0.771623	5.12879e-05	-0.974303	7.20457e-06	-0.505802	0.00163263
WBGene00010759	-0.166529	0.00313281	-0.575935	0.000104454	-0.667043	0.022823
WBGene00010760	-0.340589	6.6763e-05	-0.840203	4.47784e-05	-0.80971	0.00134555
WBGene00010772	-0.309995	0.000204761	-0.259887	0.00039396	-0.136695	0.0996097
WBGene00010789	-0.513171	1.78462e-05	-0.312199	0.00114079	-0.191852	0.0882529
WBGene00010865	-0.0942934	0.0229657	-0.763252	2.45125e-05	-0.225447	0.0716631
WBGene00010873	-0.0846724	0.0387843	-0.101269	0.0490018	-0.220858	0.0205775
WBGene00010931	-0.145692	0.00735719	-0.519329	0.000405499	-0.618056	0.00489034
WBGene00010943	-0.101314	0.0501224	-0.161993	0.0163104	-0.203199	0.0610558
WBGene00010972	-0.108003	0.0271621	-0.117727	0.0235645	-0.349111	0.0133994
WBGene00011003	-0.544892	5.42007e-05	-0.260815	0.000395206	-0.226645	0.0839872
WBGene00011019	-0.393561	0.000392422	-0.769574	2.19192e-05	-0.223264	0.0545041
WBGene00011020	-0.189067	0.00754264	-0.4661	0.00013744	-0.260399	0.0416248
WBGene00011055	-0.208059	0.000990823	-0.401356	6.01456e-05	-0.260948	0.0594713
WBGene00011102	-0.138605	0.00495634	-0.748736	2.08796e-05	-0.452926	0.00539881
WBGene00011129	-0.394169	0.0158802	-0.501034	2.38162e-05	-0.280893	0.0098283
WBGene00011166	-0.199018	0.00605735	-0.577878	8.36968e-05	-0.281792	0.0248907
WBGene00011167	-0.184055	0.0051065	-0.352305	0.00410906	-0.430389	0.014761
WBGene00011217	-0.249056	0.000458475	-0.119973	0.0441984	-0.200739	0.0255191
WBGene00011262	-0.507533	1.75122e-05	-0.992168	1.55732e-05	-0.541067	0.00305334
WBGene00011285	-0.521447	2.5107e-05	-0.156858	0.0157999	-0.353451	0.00480469
WBGene00011331	-0.377025	7.0181e-05	-0.369369	0.000390672	-0.164404	0.0893151
WBGene00011400	-0.421969	6.21922e-05	-0.0995456	0.0255015	-0.199517	0.0713051
WBGene00011428	-0.579197	1.81364e-05	-0.510614	2.6048e-05	-0.214525	0.0436681
WBGene00011450	-0.440237	3.84526e-05	-0.293347	0.000240276	-0.24816	0.0324333
WBGene00011462	-0.23744	0.000330311	-0.786552	9.15773e-05	-0.297893	0.0254452
WBGene00011479	-0.161214	0.0061708	-0.113829	0.0128579	-0.156498	0.0456356
WBGene00011486	-0.14704	0.00595994	-0.967461	1.00914e-05	-0.815554	0.00784954
WBGene00011521	-0.309346	0.000383518	-0.703956	0.000285889	-0.455774	0.00283032
WBGene00011548	-0.204961	0.00593824	-1.47769	0.0291472	-1.01766	0.072723
WBGene00011678	-0.379684	0.000148401	-0.651305	4.90559e-05	-0.304068	0.0158597
WBGene00011699	-0.871343	4.26142e-06	-0.404825	6.52753e-05	-0.433	0.00713123
WBGene00011723	-0.582461	0.000356645	-0.283039	0.00281072	-0.304615	0.00691344
WBGene00011756	-0.611313	4.26142e-06	-0.141645	0.00457153	-0.161032	0.0652053
WBGene00011768	-1.08575	3.76986e-06	-0.506713	0.00014399	-0.249124	0.00840753
WBGene00011799	-0.436381	7.55638e-05	-0.791966	9.4235e-06	-0.270571	0.0252245
WBGene00011817	-0.260643	0.000676119	-0.432214	0.000449361	-0.203652	0.0285359
WBGene00011884	-0.089758	0.0492118	-0.0685001	0.0708033	-0.123823	0.0988529
WBGene00011893	-0.229688	0.00231712	-0.199882	0.00975558	-0.192752	0.0252074
WBGene00011955	-0.242563	0.00569869	-0.111092	0.0346855	-0.137995	0.0593295
WBGene00012118	-0.614744	1.09418e-05	-0.280086	0.001306	-0.230605	0.0637506
WBGene00012130	-0.47726	2.63654e-05	-0.185593	0.00916261	-0.289674	0.00566122
WBGene00012158	-0.113625	0.101256	-0.199828	0.00235891	-0.288142	0.00744762
WBGene00012340	-0.350756	0.000116278	-0.306293	0.000937209	-0.194515	0.0274753
WBGene00012376	-0.238104	0.0891142	-0.23738	0.00128942	-0.20725	0.0539553
WBGene00012437	-0.37262	8.44175e-05	-0.272587	0.000571306	-0.161625	0.0379661
WBGene00012439	-0.452729	1.81364e-05	-0.254352	0.00088983	-0.329265	0.0151951
WBGene00012531	-0.315108	0.000738521	-0.526983	7.7667e-05	-0.162791	0.0793166
WBGene00012545	-0.559358	1.29174e-05	-0.555053	0.00716487	-0.586779	0.00186374
WBGene00012682	-0.394395	0.000383518	-0.588156	0.000221224	-2.17695	0.000507789
WBGene00012704	-0.177513	0.0119201	-0.13308	0.0432406	-0.547314	0.00168139
WBGene00012776	-0.484796	3.88521e-05	-0.323757	0.000874679	-0.152982	0.0815342
WBGene00012778	-0.929656	2.81334e-06	-1.48505	2.8679e-06	-0.237029	0.0569641
WBGene00012794	-0.435131	0.000146466	-0.656962	2.60766e-05	-0.184277	0.0552914
WBGene00012808	-0.331023	0.000656191	-0.235289	0.00877542	-0.16841	0.0661115
WBGene00012813	-0.290673	0.00549971	-0.497383	3.66771e-05	-0.184393	0.0837322
WBGene00012850	-0.943249	4.114e-06	-0.983521	7.39671e-06	-0.397302	0.00384642
WBGene00012853	-0.330337	8.64847e-05	-0.142124	0.0666248	-0.222493	0.0890483
WBGene00012961	-0.321575	0.00405692	-0.865134	5.83062e-06	-0.455339	0.00985826
WBGene00013008	-0.150496	0.0297536	-0.191809	0.00436008	-0.576394	0.00213959
WBGene00013039	-0.184783	0.0555463	-0.112508	0.0930346	-0.176851	0.0593906
WBGene00013111	-0.186254	0.0140735	-0.144905	0.0128069	-0.413824	0.00319063
WBGene00013257	-0.228725	0.00197594	-0.234951	0.00715502	-0.188204	0.0247695
WBGene00013273	-0.503773	0.000157926	-0.474497	0.000210538	-0.34184	0.00283032
WBGene00013485	-0.220537	0.00598626	-0.270103	0.00121404	-0.198006	0.0438564
WBGene00013782	-0.203055	0.00342042	-0.161335	0.00318871	-0.139963	0.0610202
WBGene00013898	-0.131299	0.0207827	-0.496438	4.54048e-05	-0.244502	0.0158917
WBGene00013938	-0.195815	0.0637843	-0.301885	0.00304211	-0.172556	0.0499979
WBGene00013970	-0.288856	0.000689076	-0.105786	0.0312656	-0.181077	0.0594386
WBGene00014057	-0.510995	8.60844e-06	-1.32852	1.7802e-05	-0.350347	0.0121209
WBGene00014058	-0.433684	0.000424723	-0.414682	0.00011379	-0.291113	0.00751541
WBGene00014092	-1.08131	6.60597e-07	-0.43608	7.89727e-05	-0.45687	0.00254577
WBGene00014107	-0.143141	0.0184778	-0.514842	0.00010524	-0.35912	0.00356974
WBGene00014148	-0.213402	0.000752177	-0.192783	0.0037345	-0.373903	0.0202755
WBGene00014200	-0.227133	0.0015948	-0.0934739	0.0993916	-0.248314	0.0110501
WBGene00014206	-0.305767	0.000292964	-0.194573	0.00580494	-0.337312	0.0103753
WBGene00014848	-0.476414	8.72508e-05	-0.19584	0.0073276	-0.30298	0.0139591
WBGene00015053	-0.396714	2.62551e-05	-0.27221	0.000391476	-0.319407	0.00858302
WBGene00015117	-0.211768	0.0362839	-0.986925	1.2552e-05	-1.06141	0.000499378
WBGene00015131	-0.388348	4.84647e-05	-0.280102	0.000277331	-0.250794	0.0276906
WBGene00015197	-0.706336	9.22167e-05	-0.346057	0.000297708	-0.141601	0.0696911
WBGene00015295	-0.294872	0.000197247	-0.227166	0.00128691	-0.473344	0.0138352
WBGene00015332	-0.207957	0.00515782	-0.641855	1.66537e-05	-0.542553	0.00202263
WBGene00015335	-0.275306	0.000560779	-0.161307	0.070763	-0.329509	0.0983049
WBGene00015354	-0.244022	0.00316597	-0.488917	0.000100742	-0.332449	0.00669045
WBGene00015402	-0.155758	0.00313421	-0.905662	9.75006e-06	-0.449665	0.00562058
WBGene00015560	-0.131468	0.0115001	-0.141926	0.015092	-0.305863	0.0132502
WBGene00015631	-0.229975	0.0015839	-0.297682	0.00119811	-0.362524	0.00383493
WBGene00015633	-0.176232	0.00766778	-0.134833	0.0127955	-0.370779	0.00473297
WBGene00015650	-0.431508	0.00548103	-0.573948	0.000127248	-0.483641	0.00981907
WBGene00015671	-0.189667	0.0018191	-0.479843	0.00023688	-0.307217	0.00930783
WBGene00015706	-0.876662	4.37361e-06	-0.223746	0.00101726	-0.362834	0.0453299
WBGene00015708	-0.625551	1.36847e-05	-0.307416	0.000292746	-0.257651	0.0156604
WBGene00015729	-0.266774	0.000344133	-0.566772	1.62774e-05	-0.443767	0.0417259
WBGene00015778	-0.1012	0.0565888	-0.285019	0.0025308	-0.733659	0.00077306
WBGene00015857	-0.984504	1.08668e-06	-0.437885	0.000204452	-0.359031	0.0172407
WBGene00015859	-0.566759	1.74475e-05	-0.0854523	0.0393672	-0.171786	0.0965026
WBGene00015865	-0.253061	0.00121946	-0.754465	1.94406e-05	-0.268211	0.0226775
WBGene00015948	-0.424431	3.74468e-05	-0.417591	0.000177393	-0.365379	0.00858302
WBGene00016003	-0.464834	3.73847e-05	-1.33166	5.14118e-06	-0.447302	0.0016214
WBGene00016028	-0.357143	0.0004212	-0.236071	0.000912574	-0.336095	0.0106579
WBGene00016052	-0.496685	5.52378e-05	-0.101197	0.016673	-0.229032	0.03464
WBGene00016093	-0.830278	1.28812e-06	-0.400927	0.000132726	-0.457743	0.0051891
WBGene00016094	-1.04218	1.3037e-06	-0.507731	3.93203e-05	-0.270963	0.00587079
WBGene00016096	-0.185042	0.0115785	-0.596313	3.24046e-05	-0.371461	0.00417328
WBGene00016109	-0.37656	5.66355e-05	-0.356042	0.000269318	-0.280272	0.0350138
WBGene00016111	-0.332562	7.56076e-05	-0.364673	0.000193545	-0.136338	0.0892594
WBGene00016114	-0.464196	2.72453e-05	-0.502123	2.21389e-05	-0.2733	0.0361814
WBGene00016119	-0.537462	9.44296e-06	-0.960979	6.0146e-06	-0.531623	0.00149816
WBGene00016152	-0.172589	0.0225825	-0.257359	0.00195828	-0.202787	0.0383577
WBGene00016247	-0.215519	0.000603976	-0.707219	3.79856e-05	-0.447271	0.019173
WBGene00016269	-0.407125	5.64053e-05	-0.410207	4.7479e-05	-0.352225	0.00289933
WBGene00016316	-0.122436	0.00916842	-0.110656	0.0633117	-0.317234	0.00721729
WBGene00016362	-0.355101	0.000205599	-0.803592	0.0022371	-0.274875	0.0385525
WBGene00016379	-0.0866526	0.0429677	-0.0904372	0.0608974	-0.448024	0.00298272
WBGene00016431	-0.646757	1.10989e-05	-0.481785	2.39552e-05	-0.373468	0.032205
WBGene00016481	-0.45308	3.09378e-05	-1.36604	4.7678e-06	-0.626362	0.00186374
WBGene00016513	-0.36136	0.000351564	-0.540684	4.12203e-05	-0.476918	0.00703666
WBGene00016530	-0.272035	0.000674167	-0.505704	3.37039e-05	-0.324634	0.0154904
WBGene00016596	-0.574031	1.3249e-05	-2.08612	2.8679e-06	-0.809781	0.00163263
WBGene00016628	-0.589421	7.79668e-06	-0.994779	4.7678e-06	-0.857938	0.00313688
WBGene00016659	-0.829724	3.58712e-06	-1.33744	2.60227e-05	-0.628291	0.0730605
WBGene00016716	-0.798944	3.58712e-06	-0.168345	0.00752931	-0.273322	0.0287316
WBGene00016728	-0.129921	0.00722529	-0.344844	0.00011979	-0.311964	0.0360147
WBGene00016738	-0.291723	0.000530318	-0.482634	0.000155361	-0.356205	0.00655618
WBGene00016757	-0.196933	0.00302928	-0.583996	0.000261924	-0.472791	0.00154662
WBGene00016801	-0.633801	1.74475e-05	-0.155243	0.00908176	-0.315545	0.00522264
WBGene00016817	-0.573706	9.36765e-06	-0.215276	0.00142442	-0.250776	0.0899585
WBGene00016911	-0.485522	0.000787233	-0.282389	0.00351023	-0.164052	0.0673157
WBGene00016934	-0.275346	0.000222677	-0.97823	1.92605e-05	-0.740665	0.00343412
WBGene00016958	-0.251016	0.000341778	-0.220621	0.00472643	-0.44799	0.00301912
WBGene00016963	-0.203103	0.000849373	-0.628582	4.85246e-05	-0.148312	0.0960578
WBGene00017126	-0.194572	0.00156437	-0.537984	8.50647e-05	-0.417703	0.0047724
WBGene00017150	-0.272267	0.000634911	-0.426317	9.20266e-05	-0.311575	0.00970797
WBGene00017200	-1.04599	3.10068e-05	-0.464981	1.87768e-05	-0.838531	0.0150392
WBGene00017201	-0.0943814	0.0512742	-0.704019	1.13496e-05	-0.438301	0.00376424
WBGene00017255	-0.164452	0.00556479	-0.162355	0.0301946	-0.141575	0.0660833
WBGene00017297	-0.481191	0.000145706	-0.463905	0.000178899	-0.439352	0.00400345
WBGene00017303	-0.612092	6.46861e-06	-1.48001	3.55436e-06	-0.837076	0.00897137
WBGene00017308	-0.381323	0.000351129	-0.433754	0.0014215	-0.519253	0.00698029
WBGene00017427	-0.18702	0.0034874	-0.469977	3.19904e-05	-0.297776	0.0072017
WBGene00017430	-0.414896	5.66355e-05	-0.161837	0.0138909	-0.213512	0.0718044
WBGene00017565	-0.910522	3.07178e-06	-0.825443	8.39753e-06	-0.413707	0.017941
WBGene00017582	-0.22537	0.00235704	-0.587109	0.00191699	-0.32685	0.00848572
WBGene00017637	-0.291444	0.000207276	-0.149432	0.00357493	-0.226621	0.0462732
WBGene00017658	-0.277734	0.00369758	-0.524288	1.35171e-05	-0.527339	0.00356943
WBGene00017663	-0.583929	4.36635e-05	-0.627141	0.000159494	-0.508736	0.00429291
WBGene00017761	-0.420743	4.84647e-05	-0.137079	0.0697243	-0.193741	0.0428628
WBGene00017772	-0.206956	0.000644759	-0.291176	0.000127248	-0.228775	0.0132538
WBGene00017789	-0.315059	8.37532e-05	-0.785422	8.39753e-06	-0.597103	0.00539881
WBGene00017838	-0.276596	0.000790213	-0.447481	0.000111824	-0.676127	0.000527011
WBGene00017864	-0.147282	0.0357802	-0.276355	0.000475184	-0.359142	0.00376424
WBGene00017901	-0.375349	0.00886947	-0.420088	0.00010503	-0.245622	0.0195563
WBGene00018031	-0.497791	5.197e-05	-2.35185	4.7678e-06	-0.608133	0.0452659
WBGene00018089	-0.285879	0.000236684	-0.428878	0.000186916	-0.394353	0.00443056
WBGene00018222	-0.275329	0.0011859	-0.521124	3.34267e-05	-0.196564	0.0184939
WBGene00018258	-0.361327	0.000125836	-0.257313	0.0043685	-0.335823	0.0121172
WBGene00018269	-0.0931065	0.094016	-0.239523	0.00773801	-0.36069	0.0234319
WBGene00018282	-0.194121	0.00216394	-0.598384	1.46253e-05	-0.157994	0.0564345
WBGene00018292	-0.468731	0.000106999	-0.358312	0.00673595	-0.266848	0.0503235
WBGene00018295	-0.133185	0.0187817	-0.363902	0.00380841	-0.15439	0.0738286
WBGene00018486	-0.0707223	0.0989708	-0.116169	0.0126553	-0.127562	0.0668208
WBGene00018514	-0.435968	8.50034e-05	-0.198613	0.00258531	-0.228786	0.0294788
WBGene00018522	-0.198493	0.015605	-0.242067	0.00359222	-0.413502	0.00383493
WBGene00018540	-0.55907	6.63674e-05	-0.473308	5.33312e-05	-0.270603	0.0147203
WBGene00018566	-0.110629	0.104283	-0.281	0.00145772	-0.595179	0.00435261
WBGene00018590	-0.527195	1.61679e-05	-0.251048	0.0015026	-0.300875	0.0723759
WBGene00018610	-0.146989	0.0478133	-0.434462	0.000221224	-0.376096	0.00384642
WBGene00018616	-0.301057	9.67228e-05	-2.21509	1.3484e-05	-0.68731	0.00538669
WBGene00018639	-0.311631	0.00177586	-0.128341	0.0154278	-0.152097	0.099653
WBGene00018696	-0.167433	0.00762193	-0.921572	2.4521e-05	-0.330181	0.0110683
WBGene00018702	-0.345395	0.000196587	-0.232853	0.00476612	-0.570502	0.000950937
WBGene00018707	-0.860842	2.6014e-06	-0.47294	0.00241829	-0.4121	0.00213959
WBGene00018803	-0.192166	0.00543574	-0.675038	1.13646e-05	-0.425917	0.00254577
WBGene00018839	-0.206466	0.0026823	-0.607824	8.07536e-05	-0.180713	0.0380028
WBGene00018856	-0.178983	0.00423086	-0.257937	0.000620589	-0.257627	0.0193049
WBGene00018880	-0.434194	9.67228e-05	-0.212537	0.0678434	-0.222299	0.0140323
WBGene00018988	-0.311577	0.00527565	-0.15503	0.00580186	-0.320623	0.00669544
WBGene00019108	-0.242954	0.000855373	-0.562262	5.59214e-05	-0.19303	0.0504362
WBGene00019115	-0.101924	0.0135567	-0.275851	0.0027093	-0.221623	0.0296859
WBGene00019170	-0.153621	0.00511849	-0.15575	0.0362406	-0.252333	0.0166223
WBGene00019263	-0.0953823	0.0188069	-0.30788	0.000243964	-0.197203	0.0360147
WBGene00019265	-0.214441	0.035098	-0.70049	2.96903e-05	-0.416993	0.0106986
WBGene00019293	-0.242	0.00457057	-0.143165	0.0217937	-0.3638	0.00298272
WBGene00019298	-0.288106	0.000355191	-1.1239	1.30462e-05	-0.18863	0.0724908
WBGene00019324	-0.662091	1.45616e-05	-0.432408	0.000114062	-0.195258	0.0551924
WBGene00019327	-0.467058	1.99252e-05	-0.26735	0.000797184	-0.211611	0.0277902
WBGene00019339	-0.298242	0.000903129	-0.327671	0.000607972	-0.602717	0.000740546
WBGene00019352	-0.196601	0.00292794	-0.234039	0.00118035	-0.223478	0.0256998
WBGene00019365	-0.246676	0.00257926	-0.312506	0.000204617	-0.16485	0.090531
WBGene00019519	-0.214472	0.000494246	-0.107476	0.027265	-0.179472	0.0562387
WBGene00019525	-0.750733	2.6014e-06	-0.0836274	0.0746954	-0.126309	0.102183
WBGene00019617	-0.20757	0.0013177	-0.330393	0.000587321	-0.306479	0.00573571
WBGene00019669	-0.184381	0.0087608	-0.21039	0.00202137	-0.165451	0.103693
WBGene00019754	-0.508252	1.93813e-05	-0.245403	0.00773386	-0.332716	0.0271531
WBGene00019782	-0.440383	3.98477e-05	-2.24491	3.04261e-05	-0.626745	0.00373641
WBGene00019853	-0.212853	0.00222229	-0.178039	0.00667445	-0.148719	0.0664706
WBGene00019944	-0.242756	0.011574	-0.0898228	0.0297103	-0.210769	0.0318152
WBGene00020007	-0.832754	1.00836e-06	-0.779635	8.46656e-06	-0.178971	0.0954009
WBGene00020047	-0.452335	4.29099e-05	-0.208501	0.0219476	-0.32084	0.0306874
WBGene00020049	-0.422919	9.22167e-05	-0.53617	0.000253255	-0.445603	0.00897852
WBGene00020051	-0.477826	2.65005e-05	-0.0915116	0.0870864	-0.169854	0.0540771
WBGene00020146	-0.273707	0.00350185	-0.183333	0.00351023	-0.393027	0.010842
WBGene00020152	-0.192875	0.00281344	-0.219028	0.00808332	-0.32861	0.00487822
WBGene00020195	-0.231282	0.0350296	-0.145036	0.00505739	-0.370776	0.0203523
WBGene00020237	-0.725509	4.29099e-05	-0.724155	2.23866e-05	-0.252002	0.0588448
WBGene00020276	-0.109262	0.0289777	-0.766585	8.29878e-05	-0.468958	0.00325271
WBGene00020324	-0.931184	1.28367e-06	-0.303432	0.000208758	-0.311707	0.00552439
WBGene00020329	-0.105148	0.0567158	-0.325895	0.000682782	-0.569543	0.00137618
WBGene00020340	-0.133378	0.0100853	-0.233373	0.0003843	-0.178245	0.0557504
WBGene00020386	-0.690793	2.23212e-06	-0.371606	0.00838949	-0.396333	0.0136972
WBGene00020446	-0.133913	0.0748088	-0.321859	0.000135331	-0.499665	0.00228571
WBGene00020497	-0.509012	3.13005e-05	-0.821642	0.000548245	-0.393078	0.00937095
WBGene00020504	-0.307112	0.000397409	-0.346223	0.000446225	-0.297376	0.00518468
WBGene00020511	-0.174194	0.00398924	-0.169581	0.0148304	-0.204279	0.0621852
WBGene00020556	-0.135613	0.0263253	-0.378437	0.000248611	-0.29911	0.00562058
WBGene00020561	-0.366924	0.000201265	-0.417648	0.00015929	-0.269555	0.0490079
WBGene00020573	-0.185249	0.00196168	-0.247669	0.0112516	-0.125343	0.0768304
WBGene00020577	-0.0909784	0.0286782	-0.162986	0.0232765	-0.231601	0.0226637
WBGene00020649	-0.190598	0.00149521	-0.239454	0.000589715	-0.234979	0.0112147
WBGene00020703	-0.873453	2.71802e-06	-0.311038	0.000542027	-0.732042	0.00622428
WBGene00020722	-0.100486	0.0616566	-0.327848	0.000463079	-0.336177	0.00969858
WBGene00020811	-0.31036	0.000651432	-0.327624	0.00032232	-0.307621	0.0132502
WBGene00020854	-0.412423	8.02079e-05	-0.403096	0.000164228	-0.364572	0.00591827
WBGene00020893	-0.419762	0.000161791	-0.115328	0.0272542	-0.185986	0.0689682
WBGene00020917	-0.212858	0.000633429	-0.318384	0.00236053	-0.424234	0.00465482
WBGene00020929	-0.11556	0.0103825	-0.230582	0.000702115	-0.374607	0.00335387
WBGene00020938	-0.312674	0.000332403	-0.576852	1.23042e-05	-0.924288	0.002049
WBGene00020981	-0.293603	0.00445659	-0.531087	2.12175e-05	-0.566634	0.00429291
WBGene00020989	-1.12234	6.83139e-07	-0.21109	0.000810455	-0.360904	0.00857055
WBGene00021083	-0.717011	8.39751e-06	-1.19573	0.000194231	-1.20208	0.00281658
WBGene00021134	-0.57093	9.95523e-06	-0.17698	0.0337417	-0.479146	0.0041288
WBGene00021254	-0.327601	0.00765749	-0.099763	0.057921	-0.147698	0.055188
WBGene00021439	-0.123961	0.0185852	-0.169167	0.00500941	-0.292045	0.0054732
WBGene00021583	-0.865479	8.82337e-06	-0.469866	4.75343e-05	-0.723375	0.00295384
WBGene00021691	-0.134629	0.0528647	-0.332719	9.0032e-05	-0.381434	0.00379494
WBGene00021791	-0.21261	0.00154637	-2.86015	6.24775e-05	-0.218111	0.0973972
WBGene00021818	-0.411736	0.000788546	-1.3664	7.54801e-06	-1.06316	0.00383493
WBGene00021984	-0.0745248	0.0677809	-0.259442	0.000388782	-0.361524	0.0101772
WBGene00022076	-0.21307	0.00903093	-0.89844	1.17987e-05	-1.14144	0.00157581
WBGene00022144	-0.387044	2.59746e-05	-0.331122	8.20805e-05	-0.248176	0.0563151
WBGene00022196	-0.186741	0.00798707	-0.526653	0.00110267	-0.282975	0.0362668
WBGene00022200	-0.348475	0.0297958	-0.137649	0.0268023	-0.270618	0.0322272
WBGene00022230	-0.493465	1.05243e-05	-0.494665	0.000175415	-0.415308	0.00218753
WBGene00022597	-0.106772	0.0239417	-1.08514	1.05394e-05	-0.348944	0.00473297
WBGene00022661	-0.152832	0.00458134	-0.150982	0.00811208	-0.156066	0.0575139
WBGene00044070	-0.228975	0.00374787	-0.163037	0.00714724	-0.172087	0.0622884

## Sheet: Hypergravity vs. Microgravity
Gene ID	LogFC GLDS-190 15xg	FDR GLDS-190 15xg	LogFC GLDS-113	FDR GLDS-113	LogFC GLD-S112	FDR GLDS-112	LogFC GLD-S41	FDR GLDS-41
Upregulated hypergravity and microgravity:
WBGene00000064	1.21667	0.0414866	0.206723	0.000784031	0.118298	0.0405359	0.176655	0.0513962
WBGene00000099	0.643979	0.0864005	0.277016	0.000172283	0.116595	0.0360236	0.151134	0.0464974
WBGene00000265	0.728865	0.0704654	0.3626	0.000252097	0.190419	0.0034137	0.180357	0.0456375
WBGene00000275	1.23641	0.0251577	0.213845	0.00130145	0.260004	0.0011208	0.215785	0.0331412
WBGene00000301	2.05265	0.000927483	0.235033	0.000336544	0.631174	8.84367e-05	0.352987	0.00539881
WBGene00000422	0.685753	0.0968688	0.145463	0.00551427	0.527633	4.67206e-05	0.372772	0.0121638
WBGene00000460	1.1298	0.0297708	0.494272	0.000212923	0.554959	2.63627e-05	0.569041	0.00622535
WBGene00001002	0.823682	0.0597454	0.245222	0.00113061	0.185983	0.0047025	0.130831	0.0710671
WBGene00001005	1.17942	0.00906903	0.257462	0.000331179	0.088951	0.047437	0.180319	0.0427326
WBGene00001104	0.857271	0.0461619	0.215238	0.00460749	0.850006	3.75836e-05	0.324102	0.0666742
WBGene00001123	1.00222	0.0126665	0.170074	0.00179197	0.537375	4.1842e-05	0.403534	0.00177445
WBGene00001435	0.759243	0.0816095	0.443133	0.000131358	0.248396	0.00951905	0.235322	0.0361087
WBGene00001597	0.942083	0.0896583	0.491828	9.93386e-05	0.203839	0.00963102	0.297682	0.00840753
WBGene00001828	1.87709	0.0232256	1.00189	0.0701173	0.580188	0.000204452	0.227119	0.0889404
WBGene00001831	0.987372	0.0198874	0.37338	3.13957e-05	0.216628	0.00721784	0.130359	0.0661359
WBGene00001856	1.34765	0.0813679	0.406205	2.52408e-05	0.0968807	0.0624699	0.190796	0.0343752
WBGene00001858	1.82169	0.00200923	0.334691	0.00112084	0.765779	6.55641e-05	0.50909	0.0148006
WBGene00002125	2.54408	0.000837375	0.0847186	0.0810607	0.569688	7.76071e-05	0.295468	0.0058773
WBGene00002226	1.85732	0.00854265	0.295216	8.6899e-05	0.236044	0.00232393	0.206163	0.0170351
WBGene00002228	0.714995	0.0649077	0.450492	0.00121515	0.169474	0.00179538	0.127672	0.0632273
WBGene00003014	0.69254	0.0951139	0.152886	0.0164581	0.403179	4.79733e-05	0.23089	0.0111663
WBGene00003036	1.28741	0.0145578	0.226963	0.000902351	0.160518	0.00409917	0.197189	0.0223954
WBGene00003159	2.11292	0.00747937	0.261891	0.0004565	0.255156	0.000903974	0.235078	0.0168465
WBGene00003183	1.11011	0.0212153	0.160755	0.0076104	0.170458	0.00831057	0.241187	0.0314826
WBGene00003229	1.08767	0.0119024	0.342524	0.000724772	0.128719	0.00871073	0.170687	0.0780809
WBGene00003395	1.79605	0.0054745	0.314083	0.000130359	0.189164	0.00215284	0.224934	0.0172512
WBGene00003410	1.37747	0.00396485	0.391851	0.0037389	0.212813	0.00407529	0.207654	0.0557149
WBGene00003421	0.803856	0.0550068	0.253768	0.00299165	0.260432	0.000744214	0.385962	0.0037218
WBGene00003601	0.933143	0.044917	0.34075	0.000146951	0.582345	0.000163291	0.363638	0.0164098
WBGene00003622	0.633936	0.0965052	0.223839	0.00204401	0.200568	0.00279495	0.231099	0.0110934
WBGene00003784	1.6283	0.00129006	0.418402	1.71183e-05	0.259621	0.000779105	0.258297	0.018396
WBGene00004125	0.735176	0.0464926	0.153522	0.00466632	0.129053	0.0241681	0.198873	0.0154577
WBGene00004214	0.865595	0.0559574	0.190898	0.00568105	0.13896	0.0179495	0.231021	0.0182324
WBGene00004217	1.26569	0.0565922	0.317883	7.01e-05	0.122811	0.0306942	0.29349	0.0166055
WBGene00004351	1.11607	0.00946913	0.479397	8.92795e-05	0.19524	0.00433658	0.251056	0.0307151
WBGene00004352	1.44276	0.0113016	0.479945	1.27437e-05	0.103092	0.0506095	0.297185	0.0396894
WBGene00004702	0.585783	0.0939104	0.13025	0.00752362	0.158915	0.00568842	0.214047	0.0176512
WBGene00004737	1.28677	0.0147881	0.259084	0.000691869	0.12885	0.0190076	0.1432	0.0689682
WBGene00004750	1.31976	0.0275693	0.488129	6.00813e-05	0.290414	0.00228322	0.195237	0.0437218
WBGene00004813	1.20661	0.0174088	0.568517	5.69587e-05	1.15523	7.20457e-06	0.532622	0.00254577
WBGene00004817	0.855161	0.056723	0.365833	6.58294e-05	0.235306	0.000804309	0.198097	0.0725442
WBGene00004818	0.829005	0.0766377	0.421637	2.94034e-05	1.19887	0.000107867	0.456889	0.0047269
WBGene00004819	0.975998	0.0702539	0.482969	3.45838e-05	1.19248	2.23774e-05	0.543519	0.00260783
WBGene00004820	1.09395	0.10028	0.308965	0.000151722	0.56471	0.000124926	0.300207	0.0271447
WBGene00004915	0.657378	0.070657	0.217314	0.00138321	0.111475	0.0269824	0.260202	0.0133665
WBGene00004952	0.76885	0.0568128	0.33788	0.000759773	0.158122	0.0173069	0.177135	0.0319949
WBGene00006376	1.26642	0.010272	0.227973	0.00200959	0.125959	0.0136894	0.12618	0.0921047
WBGene00006499	0.841714	0.095746	0.144229	0.0051561	0.181572	0.0116541	0.198763	0.0358667
WBGene00006638	0.763823	0.0418501	0.174536	0.00160777	0.139143	0.0356131	0.254948	0.00888443
WBGene00006804	1.97173	0.0244679	0.249	0.00219478	0.140835	0.00685376	0.180033	0.0361425
WBGene00006933	1.27822	0.0131808	0.0751125	0.0497398	0.122326	0.00940366	0.2922	0.0106022
WBGene00007225	2.51104	0.00200923	0.345959	0.000234488	0.433356	0.00203828	0.279365	0.00622428
WBGene00007290	1.16896	0.0221287	0.503741	0.000319768	0.269747	0.00506503	0.222854	0.0555291
WBGene00007445	0.97454	0.0250515	0.331322	8.11753e-05	0.176127	0.0355352	0.176588	0.0356448
WBGene00007709	1.80959	0.00122861	0.523937	9.5809e-06	0.114838	0.0500459	0.20373	0.0477492
WBGene00007788	1.09182	0.039671	0.401754	2.52487e-05	0.123148	0.023815	0.173849	0.0648184
WBGene00008035	0.807477	0.0425242	0.254109	0.000316836	0.11287	0.0278761	0.159135	0.0347187
WBGene00008380	0.961586	0.0528666	0.273317	0.000154321	0.110353	0.0148762	0.167792	0.0322046
WBGene00008503	0.816569	0.0464926	0.482139	0.000917468	0.187426	0.0165817	0.220513	0.0395913
WBGene00008536	1.30525	0.0112531	0.280497	0.00304774	0.400204	0.000307622	0.152472	0.0652879
WBGene00008710	1.0796	0.00613437	0.346475	3.9151e-05	0.151762	0.00557585	0.195796	0.0195563
WBGene00008789	1.07852	0.0838009	0.416172	4.10137e-05	0.146995	0.0131108	0.183965	0.0521136
WBGene00008822	0.875978	0.0474647	0.324252	0.000159143	0.186147	0.00396008	0.303397	0.0170351
WBGene00008823	1.01626	0.0303589	0.430581	0.000104501	0.23985	0.00175884	0.177068	0.088849
WBGene00008825	1.68485	0.0035604	0.370225	0.000223031	0.166531	0.0265403	0.308303	0.0123235
WBGene00009029	0.882252	0.0284352	0.133581	0.0332498	0.834557	1.74122e-05	0.492653	0.00400345
WBGene00009156	1.23397	0.0182957	0.263372	0.000292964	0.711291	8.67803e-05	0.339789	0.0116216
WBGene00009186	2.0733	0.00200923	0.332118	0.000213628	0.118866	0.0614579	0.191529	0.0297818
WBGene00009212	1.77566	0.00855917	0.408314	6.92194e-05	0.940024	1.39223e-05	0.516594	0.00414892
WBGene00009659	0.786439	0.0807787	0.586619	1.29559e-05	0.333951	0.00024473	0.226753	0.0494544
WBGene00009701	1.2108	0.00914252	0.322284	0.000257859	0.0911129	0.07731	0.196965	0.0629245
WBGene00009861	0.782544	0.0471392	0.121624	0.0571796	0.488817	3.02394e-05	0.197281	0.0527902
WBGene00010000	1.19276	0.0274175	0.424972	0.000138484	0.155765	0.0148223	0.290441	0.0168715
WBGene00010051	1.72912	0.002443	0.483665	1.36847e-05	0.160687	0.0161584	0.183363	0.0385433
WBGene00010066	0.732924	0.10028	0.451771	0.000100638	0.518704	0.000191606	0.252159	0.0498818
WBGene00010568	1.42175	0.00953044	0.26316	0.00127214	0.454776	0.000171213	0.310355	0.019484
WBGene00011012	0.848335	0.0531355	0.571095	6.31584e-06	0.243076	0.000675705	0.183494	0.10218
WBGene00011038	0.924884	0.102911	0.256463	0.000590206	0.170875	0.00423874	0.145515	0.054904
WBGene00011061	1.37131	0.0198516	0.343002	6.15492e-05	0.20598	0.00327137	0.158537	0.050459
WBGene00011509	1.46358	0.00995331	0.242359	0.000360871	0.597597	7.88561e-05	0.427054	0.00589064
WBGene00011614	0.908289	0.065599	0.192757	0.0123692	0.395736	0.000116104	0.362436	0.00487556
WBGene00011746	0.940276	0.016713	0.11522	0.0375544	0.106489	0.0589955	0.161079	0.0289842
WBGene00011834	0.960727	0.0735516	0.278486	0.000136356	0.167889	0.00598038	0.216005	0.0296859
WBGene00011908	0.883301	0.0205961	0.458503	0.000109282	0.18211	0.0131628	0.287641	0.00900454
WBGene00012021	1.34839	0.031531	0.472077	2.8051e-05	0.653643	7.25153e-05	0.360002	0.039451
WBGene00012435	1.368	0.00522763	0.272219	0.000213677	0.18201	0.00651053	0.235972	0.00931722
WBGene00012436	1.17284	0.0147881	0.346202	0.000591777	0.312522	0.000753773	0.287143	0.0494544
WBGene00012672	0.803534	0.0389617	0.288721	0.000605406	0.204389	0.00170624	0.146895	0.0774013
WBGene00013196	0.713177	0.0582556	0.552347	0.000340796	0.118992	0.0656258	0.326297	0.0114759
WBGene00013234	0.762615	0.0953538	0.270144	0.000463286	0.799771	6.18105e-06	0.320881	0.0137617
WBGene00013383	0.863727	0.0414209	0.364463	0.00139958	0.250626	0.00309472	0.211022	0.0797655
WBGene00013857	0.713209	0.0412986	0.285866	0.000233886	0.0837309	0.0929563	0.135816	0.0976952
WBGene00015112	0.957066	0.0204597	0.220659	0.0288335	0.923896	1.64026e-05	0.553253	0.00163263
WBGene00015168	0.594976	0.102462	0.184765	0.00220602	0.341936	9.30281e-05	0.292601	0.00857055
WBGene00015180	0.875965	0.0475762	0.480799	1.99044e-05	0.177884	0.010122	0.230397	0.066769
WBGene00015218	0.834115	0.0621699	0.186261	0.0335436	0.372127	0.0126283	0.226246	0.0614306
WBGene00015233	1.18381	0.0127149	0.213625	0.000436088	0.388956	0.00909692	0.172117	0.0296859
WBGene00015312	0.999964	0.0336445	0.381693	0.000155632	0.0751443	0.0697243	0.224899	0.0575139
WBGene00015515	1.51619	0.00388304	0.35096	0.000215252	0.140624	0.0303881	0.150723	0.0904047
WBGene00015899	1.19083	0.0672552	0.510108	9.95523e-06	0.356449	0.000154671	0.292461	0.017182
WBGene00016088	2.14612	0.0020182	0.482284	1.9927e-05	0.575879	0.000175415	0.302755	0.0175885
WBGene00016178	1.39463	0.00187041	0.363868	3.82284e-05	0.106488	0.0693299	0.150188	0.0520421
WBGene00016486	0.846766	0.104232	0.281645	0.00102594	0.162223	0.021374	0.225764	0.0509555
WBGene00017134	1.91742	0.00835455	0.267968	0.000210168	0.21727	0.00058345	0.242683	0.0115806
WBGene00017538	1.07158	0.0595096	0.46084	8.08596e-05	0.178588	0.0098147	0.183595	0.10007
WBGene00017696	0.954741	0.0147459	0.163097	0.0113958	0.273469	0.0102153	0.171971	0.0771412
WBGene00017733	1.17018	0.0410248	0.263528	0.00233155	0.118873	0.043726	0.211178	0.0222874
WBGene00017816	1.0606	0.0246721	0.114272	0.0756212	0.188302	0.00274604	0.140376	0.0820847
WBGene00017843	1.85616	0.00263442	0.54766	1.26863e-05	0.180364	0.00229183	0.236077	0.0370854
WBGene00017993	0.753174	0.0994067	0.0850856	0.0327521	0.235164	0.00325807	0.224929	0.0652657
WBGene00018006	1.38209	0.0678834	0.188199	0.00137132	0.167586	0.00783789	0.123866	0.0875785
WBGene00018010	0.942282	0.0887199	0.293259	0.000212886	0.0841128	0.0456038	0.177862	0.0408962
WBGene00018438	1.58726	0.00388304	0.528332	1.13883e-05	0.815641	9.16755e-06	0.410005	0.00383493
WBGene00018446	0.630016	0.0818	0.390818	0.000150476	0.321529	0.00116807	0.275478	0.0294328
WBGene00018960	0.749176	0.0587688	0.254265	0.00208964	0.202042	0.00723406	0.31967	0.0118045
WBGene00019432	0.840877	0.0687792	0.246799	0.000922912	0.114467	0.049117	0.144614	0.078736
WBGene00019606	1.5506	0.00303485	0.450531	2.85982e-05	0.145811	0.00652106	0.126504	0.0802905
WBGene00019862	0.79006	0.0487728	0.295124	0.00113235	0.407593	0.000588265	0.184339	0.0973507
WBGene00019918	0.909663	0.0426028	0.149574	0.00670785	0.570544	6.66258e-05	0.197516	0.0183959
WBGene00020035	1.6316	0.0133409	0.427268	0.00018054	0.121892	0.0488092	0.165192	0.060243
WBGene00020160	1.07463	0.0481705	0.0917396	0.0643643	0.62012	5.58217e-05	0.397835	0.00289933
WBGene00020261	1.06748	0.0109031	0.27616	0.0229657	0.737968	3.04261e-05	0.410264	0.0117804
WBGene00020290	1.07884	0.0169223	0.482722	1.39109e-05	0.18452	0.00401547	0.131639	0.0990145
WBGene00020392	0.826655	0.0407869	0.196492	0.000893866	0.166847	0.0126283	0.131173	0.0953082
WBGene00020652	1.34991	0.0346886	0.400348	8.65084e-05	0.129869	0.0455893	0.221225	0.0451123
WBGene00020833	1.09248	0.0508195	0.125021	0.0182316	0.970319	1.77979e-05	0.52203	0.00289933
WBGene00020994	0.671916	0.104013	0.27055	0.000783678	0.0942245	0.0354857	0.15796	0.0489603
WBGene00021035	1.33941	0.00362482	0.441396	6.77086e-05	0.105473	0.0560857	0.309097	0.0135513
WBGene00021282	0.711265	0.0967012	0.258283	0.000327227	0.302371	0.000171493	0.189277	0.0310141
WBGene00021506	1.1735	0.0199854	0.16082	0.0254952	0.242679	0.00201058	0.197021	0.0174059
WBGene00021576	1.4136	0.01102	0.235418	0.00937268	0.936956	6.80469e-05	0.38112	0.00891242
WBGene00021725	0.941893	0.0433063	0.10214	0.0401936	0.593937	5.66138e-05	0.385608	0.00445111
WBGene00021730	0.77462	0.0929494	0.505662	8.58766e-06	0.142017	0.027255	0.306237	0.0126279
WBGene00022590	1.29774	0.0490937	0.391074	8.34022e-05	0.182368	0.00858919	0.197867	0.0509555
WBGene00022738	0.863458	0.0356377	0.0632704	0.0867129	0.114046	0.0173183	0.246475	0.0116273
WBGene00022832	0.685394	0.0749253	0.259006	0.000697861	0.0958845	0.0333107	0.211358	0.0216752
WBGene00077732	0.913065	0.0237533	0.451888	9.01212e-05	0.133586	0.0110736	0.234976	0.0252074
Downregulated hypergravity and microgravity:
WBGene00000020	-0.922597	0.0687792	-0.166759	0.0242572	-0.137183	0.0133736	-0.295752	0.00997124
WBGene00000286	-1.00075	0.0428214	-0.250225	0.000196796	-0.326728	0.000312728	-0.332453	0.0115383
WBGene00000550	-0.661767	0.103527	-0.163704	0.0422929	-0.26805	0.00027011	-0.231772	0.0851062
WBGene00000560	-1.16242	0.0349457	-0.0847431	0.0775949	-1.57618	0.000573184	-1.0233	0.032205
WBGene00000627	-1.2802	0.0474459	-0.50478	4.05793e-05	-0.346296	0.00413943	-0.716788	0.00077306
WBGene00001464	-1.03529	0.0790747	-0.462375	4.43814e-05	-0.635051	3.37307e-05	-0.275421	0.0512881
WBGene00001651	-0.62585	0.0790747	-0.464527	0.00158657	-0.268406	0.00021679	-0.21058	0.0522494
WBGene00001789	-1.59774	0.0182355	-0.271587	0.00126567	-0.440978	0.000777955	-0.362443	0.0480322
WBGene00001795	-0.740863	0.0523884	-0.195981	0.00612811	-0.320034	0.000137571	-0.311294	0.00509729
WBGene00002118	-1.21896	0.0716174	-1.03299	9.3576e-07	-0.160848	0.0519627	-0.317118	0.0117073
WBGene00003092	-0.797906	0.0910003	-0.164521	0.00380356	-0.619307	0.0014792	-1.57031	0.000527011
WBGene00003096	-1.67069	0.00241035	-0.119272	0.0756212	-0.216949	0.000795463	-0.480063	0.0719007
WBGene00003617	-1.39579	0.00340327	-0.170732	0.0436091	-0.519881	3.00363e-05	-0.285524	0.0212641
WBGene00004145	-0.921803	0.0447545	-0.363596	0.000457617	-0.12723	0.0231124	-0.284062	0.00912146
WBGene00006660	-2.09923	0.00102692	-0.0938653	0.0282569	-0.261411	0.00203338	-0.187926	0.0358667
WBGene00006662	-1.27098	0.0687792	-0.177399	0.0206027	-0.24367	0.00123326	-0.156017	0.0796388
WBGene00007550	-0.754709	0.0740768	-0.0770744	0.093686	-0.159124	0.00301785	-0.162289	0.0840717
WBGene00007811	-0.942479	0.0398594	-0.299875	0.000301415	-0.953461	6.18105e-06	-0.364337	0.00751541
WBGene00008239	-0.902735	0.0394479	-0.0870884	0.0512003	-0.427349	4.31139e-05	-0.347648	0.0037218
WBGene00008905	-1.07405	0.0262344	-0.209038	0.00241019	-1.09221	7.10031e-06	-0.26931	0.0444634
WBGene00009339	-2.08981	0.000575423	-0.56789	9.07304e-06	-1.14	1.23042e-05	-0.252594	0.0773945
WBGene00009809	-1.7201	0.00667239	-0.104147	0.0238804	-0.717869	6.09068e-05	-0.352519	0.00429291
WBGene00010019	-0.870462	0.0984449	-0.196196	0.000697861	-0.5571	2.9757e-05	-0.186438	0.0379982
WBGene00010262	-1.93021	0.0011261	-0.201726	0.00170806	-0.219542	0.00920855	-0.186191	0.0910797
WBGene00010789	-1.00925	0.0182618	-0.513171	1.78462e-05	-0.312199	0.00114079	-0.191852	0.0882529
WBGene00011285	-2.00592	0.00388304	-0.521447	2.5107e-05	-0.156858	0.0157999	-0.353451	0.00480469
WBGene00011428	-0.764276	0.0523389	-0.579197	1.81364e-05	-0.510614	2.6048e-05	-0.214525	0.0436681
WBGene00011699	-1.8449	0.002443	-0.871343	4.26142e-06	-0.404825	6.52753e-05	-0.433	0.00713123
WBGene00011799	-1.63834	0.00300648	-0.436381	7.55638e-05	-0.791966	9.4235e-06	-0.270571	0.0252245
WBGene00011817	-1.1586	0.01177	-0.260643	0.000676119	-0.432214	0.000449361	-0.203652	0.0285359
WBGene00012808	-1.05508	0.0681785	-0.331023	0.000656191	-0.235289	0.00877542	-0.16841	0.0661115
WBGene00015633	-0.976512	0.00995331	-0.176232	0.00766778	-0.134833	0.0127955	-0.370779	0.00473297
WBGene00015706	-2.0772	0.00951005	-0.876662	4.37361e-06	-0.223746	0.00101726	-0.362834	0.0453299
WBGene00015865	-1.04112	0.0464926	-0.253061	0.00121946	-0.754465	1.94406e-05	-0.268211	0.0226775
WBGene00016003	-1.06957	0.0188155	-0.464834	3.73847e-05	-1.33166	5.14118e-06	-0.447302	0.0016214
WBGene00016119	-1.15178	0.0126665	-0.537462	9.44296e-06	-0.960979	6.0146e-06	-0.531623	0.00149816
WBGene00016513	-1.00754	0.0307274	-0.36136	0.000351564	-0.540684	4.12203e-05	-0.476918	0.00703666
WBGene00016738	-1.52709	0.0484243	-0.291723	0.000530318	-0.482634	0.000155361	-0.356205	0.00655618
WBGene00016934	-0.778164	0.0793607	-0.275346	0.000222677	-0.97823	1.92605e-05	-0.740665	0.00343412
WBGene00017200	-0.84753	0.0649077	-1.04599	3.10068e-05	-0.464981	1.87768e-05	-0.838531	0.0150392
WBGene00017427	-0.991832	0.0231879	-0.18702	0.0034874	-0.469977	3.19904e-05	-0.297776	0.0072017
WBGene00017582	-1.49085	0.00395864	-0.22537	0.00235704	-0.587109	0.00191699	-0.32685	0.00848572
WBGene00018590	-0.764847	0.0691061	-0.527195	1.61679e-05	-0.251048	0.0015026	-0.300875	0.0723759
WBGene00018696	-1.37007	0.0231879	-0.167433	0.00762193	-0.921572	2.4521e-05	-0.330181	0.0110683
WBGene00018803	-1.44752	0.00432876	-0.192166	0.00543574	-0.675038	1.13646e-05	-0.425917	0.00254577
WBGene00018988	-1.37236	0.00867574	-0.311577	0.00527565	-0.15503	0.00580186	-0.320623	0.00669544
WBGene00019293	-0.93903	0.0807799	-0.242	0.00457057	-0.143165	0.0217937	-0.3638	0.00298272
WBGene00019782	-1.30353	0.0116599	-0.440383	3.98477e-05	-2.24491	3.04261e-05	-0.626745	0.00373641
WBGene00020329	-0.67531	0.0661408	-0.105148	0.0567158	-0.325895	0.000682782	-0.569543	0.00137618
WBGene00020497	-1.16089	0.0410235	-0.509012	3.13005e-05	-0.821642	0.000548245	-0.393078	0.00937095
WBGene00021691	-0.945217	0.0329982	-0.134629	0.0528647	-0.332719	9.0032e-05	-0.381434	0.00379494
WBGene00022597	-1.47195	0.0482183	-0.106772	0.0239417	-1.08514	1.05394e-05	-0.348944	0.00473297
Upregulated hypergravity, downregulated microgravity:
WBGene00000006	0.692083	0.0824435	-0.382419	0.00010275	-0.453573	4.52251e-05	-0.369118	0.00234454
WBGene00000031	0.727618	0.100736	-0.516511	8.90885e-06	-0.214746	0.0297627	-0.376285	0.0525135
WBGene00000631	1.94979	0.00587331	-0.422723	5.19333e-05	-0.218965	0.0188985	-0.761437	0.00874496
WBGene00000691	0.893014	0.0470251	-0.479891	1.95334e-05	-1.00727	2.82291e-05	-0.472655	0.0732079
WBGene00000717	1.75172	0.00664407	-0.580907	1.55452e-05	-1.65687	8.94909e-06	-0.655474	0.0741123
WBGene00001059	1.08767	0.0214976	-0.604474	3.64701e-05	-0.789659	2.07746e-05	-0.527293	0.0182353
WBGene00001477	0.823857	0.0401723	-0.981912	3.52182e-06	-1.27923	5.83062e-06	-1.27991	0.00506327
WBGene00001523	1.19188	0.0117447	-0.16947	0.00394093	-0.80488	9.75006e-06	-0.601951	0.00269948
WBGene00001564	1.1633	0.0856523	-0.596178	3.23571e-05	-0.992774	8.46656e-06	-0.598782	0.00897344
WBGene00001819	0.84318	0.0285013	-0.140672	0.0616604	-0.31975	0.000231344	-0.244066	0.0295212
WBGene00001993	0.747043	0.046713	-0.116532	0.0115548	-0.189763	0.00138777	-0.533171	0.0114513
WBGene00004025	1.68789	0.0033428	-0.308521	0.000213677	-0.940804	1.16989e-05	-1.41368	0.00037536
WBGene00004153	1.18288	0.00917858	-0.504818	7.94502e-05	-0.128562	0.0537617	-0.782061	0.00703666
WBGene00007365	0.958857	0.0437259	-1.08509	6.83139e-07	-1.04609	4.83311e-05	-0.935273	0.000740546
WBGene00008602	1.19324	0.0105525	-0.49769	7.84058e-05	-0.221736	0.00298544	-0.384776	0.00727664
WBGene00008629	0.826027	0.104241	-0.902828	6.66379e-05	-0.346421	0.00270871	-0.232822	0.0501905
WBGene00008732	1.62533	0.00263442	-0.381163	3.56775e-05	-0.28491	0.00303947	-1.38236	0.00450921
WBGene00009213	2.7129	0.000710893	-0.612948	1.16211e-05	-0.841161	2.62863e-05	-0.389905	0.050071
WBGene00009562	0.607113	0.0966818	-0.354646	0.000139872	-0.501813	7.34422e-05	-0.224954	0.0355823
WBGene00010657	1.2982	0.00688977	-0.352336	0.00113359	-0.501381	0.00023216	-0.48269	0.00473297
WBGene00010755	0.744898	0.0653315	-0.771623	5.12879e-05	-0.974303	7.20457e-06	-0.505802	0.00163263
WBGene00010759	1.47184	0.00399769	-0.166529	0.00313281	-0.575935	0.000104454	-0.667043	0.022823
WBGene00010760	0.965755	0.0884656	-0.340589	6.6763e-05	-0.840203	4.47784e-05	-0.80971	0.00134555
WBGene00015778	1.00108	0.0381006	-0.1012	0.0565888	-0.285019	0.0025308	-0.733659	0.00077306
WBGene00016596	1.20788	0.0067444	-0.574031	1.3249e-05	-2.08612	2.8679e-06	-0.809781	0.00163263
WBGene00017201	1.57551	0.0020308	-0.0943814	0.0512742	-0.704019	1.13496e-05	-0.438301	0.00376424
WBGene00017565	1.10004	0.0284535	-0.910522	3.07178e-06	-0.825443	8.39753e-06	-0.413707	0.017941
WBGene00017772	0.841889	0.0438009	-0.206956	0.000644759	-0.291176	0.000127248	-0.228775	0.0132538
WBGene00017789	0.978862	0.0109609	-0.315059	8.37532e-05	-0.785422	8.39753e-06	-0.597103	0.00539881
WBGene00017864	1.86718	0.00479236	-0.147282	0.0357802	-0.276355	0.000475184	-0.359142	0.00376424
WBGene00018269	0.8609	0.0461619	-0.0931065	0.094016	-0.239523	0.00773801	-0.36069	0.0234319
WBGene00018292	0.830471	0.0831844	-0.468731	0.000106999	-0.358312	0.00673595	-0.266848	0.0503235
WBGene00018702	0.778389	0.0777858	-0.345395	0.000196587	-0.232853	0.00476612	-0.570502	0.000950937
WBGene00019265	0.955494	0.0594327	-0.214441	0.035098	-0.70049	2.96903e-05	-0.416993	0.0106986
WBGene00019525	1.15698	0.0526396	-0.750733	2.6014e-06	-0.0836274	0.0746954	-0.126309	0.102183
WBGene00020511	1.06485	0.0667956	-0.174194	0.00398924	-0.169581	0.0148304	-0.204279	0.0621852
Downregulated hypergravity, upregulated microgravity:
WBGene00001786	-0.697105	0.101924	0.344387	6.83387e-05	0.696295	3.19904e-05	0.422066	0.00429291
WBGene00007963	-0.91299	0.0559574	0.520729	1.41192e-05	0.831293	1.23042e-05	0.223272	0.026527
WBGene00008355	-0.99897	0.0351322	0.433936	6.66379e-05	0.341004	0.000605602	0.175415	0.0443074
WBGene00008447	-0.868033	0.0915762	0.233948	0.000840362	0.474803	3.02992e-05	0.217007	0.0619539
WBGene00010368	-1.30067	0.0600814	0.14558	0.00632987	0.121268	0.0546243	0.221185	0.0850419
WBGene00011967	-0.575639	0.100736	0.0654239	0.0938986	0.125872	0.0410291	0.154188	0.0598193
WBGene00019057	-0.598043	0.100541	0.197828	0.00191541	0.46006	7.18274e-05	0.27358	0.0242429
WBGene00021018	-1.16946	0.0530272	0.223155	0.00096466	0.508664	4.15931e-05	0.264919	0.0166477
WBGene00021465	-1.22072	0.0307274	0.261018	0.00199276	0.267315	0.000449361	0.278236	0.0317066
WBGene00023284	-0.929876	0.0855353	0.0920113	0.0630073	0.308426	0.000512105	0.181956	0.0386952
