# Supplementary material for: Comparative Transcriptomics Identifies Neuronal and Metabolic Adaptations to Hypergravity and Microgravity in Caenorhabditis elegans
Source: iScience. 2020 Nov 25;23(12):101734. doi: 10.1016/j.isci.2020.101734 (PMC7756135; doi:10.1016/j.isci.2020.101734)
Supplement: Table S2. Complete Lists of Enriched Gene Ontology Biological Process Terms for Each List of Differentially Expressed Genes, Related to Figures 1–4 [file mmc3.xlsx]

## Sheet: Hypergravity - 5xg
ID	Description	Count	P-value	FDR	Genes
Upregulated:
No enriched terms
Downregulated:
No enriched terms

## Sheet: Hypergravity - 10xg
ID	Description	Count	P-value	FDR	Genes
Upregulated:
GO:0006259	DNA metabolic process	17	5.77625e-07	0.000502533	exo-1/mtss-1/orc-5/psf-3/nth-1/rnh-1.3/psf-2/syp-1/fan-1/tofu-6/rmh-1/damt-1/syp-3/atl-1/orc-1/F11E6.7/pms-2
GO:0007049	cell cycle	23	3.00768e-06	0.00130834	mei-2/gip-1/nos-2/hcp-2/cav-1/cks-1/phg-1/rmd-1/hpl-1/syp-1/F08F1.9/cdk-1/nhr-67/tofu-6/rmh-1/him-3/syp-3/air-2/atl-1/emr-1/orc-1/zyg-9/ptr-2
GO:0022402	cell cycle process	19	6.2936e-06	0.00182514	mei-2/gip-1/hcp-2/phg-1/hpl-1/syp-1/F08F1.9/cdk-1/nhr-67/tofu-6/rmh-1/him-3/syp-3/air-2/atl-1/emr-1/orc-1/zyg-9/ptr-2
GO:0051321	meiotic cell cycle	12	8.10688e-05	0.0176325	mei-2/gip-1/hcp-2/cav-1/syp-1/cdk-1/rmh-1/him-3/syp-3/air-2/atl-1/zyg-9
GO:0007059	chromosome segregation	11	0.000156862	0.027294	hcp-2/rmd-1/syp-1/tofu-6/rmh-1/him-3/syp-3/air-2/atl-1/emr-1/zyg-9
GO:1903046	meiotic cell cycle process	10	0.000215547	0.0312543	mei-2/hcp-2/syp-1/cdk-1/rmh-1/him-3/syp-3/air-2/atl-1/zyg-9
GO:0006260	DNA replication	7	0.000315245	0.0391805	mtss-1/orc-5/psf-3/rnh-1.3/psf-2/tofu-6/orc-1
Downregulated:
No enriched terms

## Sheet: Hypergravity - 15xg
ID	Description	Count	P-value	FDR	Genes
Upregulated:
GO:0022402	cell cycle process	72	1.14021e-18	1.68523e-15	oma-1/cyb-1/cdk-1/spdl-1/dpl-1/mom-2/plk-3/mcm-7/oma-2/hcp-4/knl-1/egg-3/hmp-2/syp-2/him-3/ima-2/egg-5/orc-1/scc-1/cyp-31A2/ced-12/hcp-3/mei-1/mei-2/cyb-2.1/szy-4/bub-1/tofu-6/emr-1/zyg-9/zen-4/egg-4/rde-2/mek-1/pch-2/capg-2/knl-3/ndc-80/czw-1/act-2/htp-1/phg-1/plk-1/csc-1/zhp-3/dnc-1/gcna-1/pzf-1/msh-5/ptr-2/spd-1/wee-1.3/air-1/klp-18/mcm-2/klp-7/wrm-1/cyb-3/tba-1/tac-1/cdc-25.3/fzy-1/mdf-2/air-…
GO:0007049	cell cycle	84	8.56888e-18	6.3324e-15	cav-1/nos-2/oma-1/cyb-1/cdk-1/spdl-1/rmd-1/dpl-1/puf-5/mom-2/plk-3/mcm-7/oma-2/hcp-4/mec-7/knl-1/dlc-1/egg-3/hmp-2/syp-2/him-3/ima-2/egg-5/orc-1/scc-1/ran-1/cyp-31A2/ced-12/hcp-3/mei-1/mei-2/cyb-2.1/szy-4/bub-1/tofu-6/emr-1/cks-1/zyg-9/zen-4/egg-4/rde-2/mek-1/pch-2/capg-2/knl-3/ndc-80/czw-1/act-2/htp-1/phg-1/plk-1/csc-1/zhp-3/cpb-1/dnc-1/gcna-1/pzf-1/msh-5/ptr-2/spd-1/smc-6/wee-1.3/air-1/klp-18/m…
GO:0051321	meiotic cell cycle	45	1.60555e-14	7.91e-12	cav-1/oma-1/cdk-1/oma-2/knl-1/dlc-1/egg-3/syp-2/him-3/egg-5/scc-1/cyp-31A2/mei-1/mei-2/bub-1/zyg-9/zen-4/egg-4/rde-2/mek-1/pch-2/ndc-80/act-2/plk-1/csc-1/zhp-3/cpb-1/gcna-1/pzf-1/msh-5/smc-6/wee-1.3/klp-18/knl-2/klp-7/cyb-3/tac-1/cdc-25.3/fzy-1/air-2/gld-3/rad-54.B/eri-1/aspm-1/him-10
GO:0000280	nuclear division	44	7.87868e-14	2.91117e-11	cdk-1/spdl-1/mcm-7/hcp-4/knl-1/egg-3/syp-2/him-3/egg-5/scc-1/cyp-31A2/hcp-3/mei-1/bub-1/tofu-6/zen-4/egg-4/rde-2/mek-1/pch-2/capg-2/knl-3/ndc-80/czw-1/plk-1/csc-1/zhp-3/gcna-1/pzf-1/msh-5/spd-1/air-1/klp-18/klp-7/cyb-3/tac-1/fzy-1/mdf-2/cnep-1/air-2/gld-3/rad-54.B/eri-1/him-10
GO:1903046	meiotic cell cycle process	38	2.07298e-13	6.12772e-11	oma-1/cdk-1/oma-2/knl-1/egg-3/syp-2/him-3/egg-5/scc-1/cyp-31A2/mei-1/mei-2/bub-1/zyg-9/zen-4/egg-4/rde-2/mek-1/pch-2/act-2/plk-1/csc-1/zhp-3/gcna-1/pzf-1/msh-5/wee-1.3/klp-18/klp-7/cyb-3/cdc-25.3/fzy-1/air-2/gld-3/rad-54.B/eri-1/aspm-1/him-10
GO:0048285	organelle fission	44	4.76784e-13	1.17448e-10	cdk-1/spdl-1/mcm-7/hcp-4/knl-1/egg-3/syp-2/him-3/egg-5/scc-1/cyp-31A2/hcp-3/mei-1/bub-1/tofu-6/zen-4/egg-4/rde-2/mek-1/pch-2/capg-2/knl-3/ndc-80/czw-1/plk-1/csc-1/zhp-3/gcna-1/pzf-1/msh-5/spd-1/air-1/klp-18/klp-7/cyb-3/tac-1/fzy-1/mdf-2/cnep-1/air-2/gld-3/rad-54.B/eri-1/him-10
GO:0051301	cell division	44	4.03433e-12	8.51819e-10	cyb-1/cdk-1/spdl-1/rmd-1/dpl-1/puf-5/plk-3/knl-1/dlc-1/egg-3/hmp-2/egg-5/scc-1/ran-1/cyp-31A2/mei-1/mei-2/bub-1/tofu-6/emr-1/cks-1/zyg-9/zen-4/egg-4/ndc-80/czw-1/act-2/toe-2/plk-1/csc-1/ptr-2/air-1/knl-2/klp-7/wrm-1/cyb-3/tba-1/tac-1/cdc-25.3/fzy-1/air-2/gld-3/ham-1/him-10
GO:0007059	chromosome segregation	39	6.18294e-12	1.02211e-09	spdl-1/rmd-1/mcm-7/hcp-4/klp-16/knl-1/syp-2/him-3/ima-2/scc-1/hcp-3/mei-1/bub-1/tofu-6/emr-1/zyg-9/zen-4/rde-2/capg-2/knl-3/ndc-80/czw-1/plk-1/csc-1/zhp-3/klp-15/dnc-1/gcna-1/pzf-1/msh-5/spd-1/knl-2/cyb-3/tac-1/fzy-1/mdf-2/air-2/eri-1/him-10
GO:0010564	regulation of cell cycle process	34	6.22397e-12	1.02211e-09	oma-1/cdk-1/spdl-1/dpl-1/plk-3/oma-2/hcp-4/knl-1/syp-2/him-3/orc-1/hcp-3/mei-1/szy-4/bub-1/zen-4/pch-2/knl-3/ndc-80/czw-1/htp-1/phg-1/plk-1/wee-1.3/air-1/klp-7/cyb-3/tba-1/cdc-25.3/fzy-1/mdf-2/air-2/gld-3/nhr-67
GO:0140013	meiotic nuclear division	30	1.35725e-10	2.00601e-08	cdk-1/knl-1/egg-3/syp-2/him-3/egg-5/scc-1/cyp-31A2/mei-1/bub-1/zen-4/egg-4/rde-2/mek-1/pch-2/plk-1/csc-1/zhp-3/gcna-1/pzf-1/msh-5/klp-18/klp-7/cyb-3/fzy-1/air-2/gld-3/rad-54.B/eri-1/him-10
GO:0098813	nuclear chromosome segregation	32	5.86769e-10	7.88404e-08	spdl-1/mcm-7/hcp-4/knl-1/syp-2/him-3/scc-1/hcp-3/mei-1/bub-1/tofu-6/zyg-9/zen-4/rde-2/capg-2/knl-3/ndc-80/czw-1/plk-1/csc-1/zhp-3/gcna-1/pzf-1/msh-5/spd-1/cyb-3/tac-1/fzy-1/mdf-2/air-2/eri-1/him-10
GO:1903047	mitotic cell cycle process	40	1.6768e-09	2.06525e-07	cyb-1/cdk-1/spdl-1/dpl-1/mom-2/mcm-7/hcp-4/knl-1/hmp-2/ima-2/orc-1/ced-12/hcp-3/cyb-2.1/bub-1/tofu-6/emr-1/zen-4/capg-2/knl-3/ndc-80/czw-1/act-2/plk-1/csc-1/dnc-1/ptr-2/spd-1/air-1/mcm-2/klp-7/wrm-1/cyb-3/tba-1/tac-1/cdc-25.3/mdf-2/air-2/gld-3/him-10
GO:0000278	mitotic cell cycle	44	3.56921e-09	3.82025e-07	cyb-1/cdk-1/spdl-1/dpl-1/mom-2/plk-3/mcm-7/hcp-4/mec-7/knl-1/hmp-2/ima-2/orc-1/ced-12/hcp-3/cyb-2.1/bub-1/tofu-6/emr-1/cks-1/zen-4/capg-2/knl-3/ndc-80/czw-1/act-2/plk-1/csc-1/dnc-1/ptr-2/spd-1/air-1/mcm-2/klp-7/wrm-1/cyb-3/tba-1/tac-1/cdc-25.3/mdf-2/air-2/gld-3/him-10/tbb-4
GO:0009790	embryo development	61	3.61864e-09	3.82025e-07	inx-3/oma-1/sip-1/pos-1/wrt-1/rnr-2/cdk-1/spdl-1/zif-1/glp-1/puf-5/mom-2/mcm-7/oma-2/hmp-2/mex-3/ima-2/lin-53/polk-1/ran-1/cyp-31A2/hcp-3/mei-1/sqv-1/efn-4/mei-2/cyb-2.1/hrpk-1/bub-1/tofu-6/pal-1/cks-1/zyg-9/ife-3/pie-1/exo-3/act-2/tsp-12/zhp-3/lin-36/dlg-1/spd-1/wee-1.3/hop-1/pkc-3/klp-7/rgs-10/wrm-1/tba-1/tac-1/gex-2/toca-2/mdf-2/rsp-3/dab-1/meg-2/hmp-1/gld-3/kal-1/ced-8/sar-1
GO:0051726	regulation of cell cycle	39	5.88324e-09	5.79695e-07	nos-2/oma-1/cyb-1/cdk-1/spdl-1/dpl-1/plk-3/oma-2/hcp-4/knl-1/syp-2/him-3/orc-1/hcp-3/mei-1/cyb-2.1/szy-4/bub-1/cks-1/zen-4/pch-2/knl-3/ndc-80/czw-1/htp-1/phg-1/plk-1/pzf-1/wee-1.3/air-1/klp-7/cyb-3/tba-1/cdc-25.3/fzy-1/mdf-2/air-2/gld-3/nhr-67
GO:1903829	positive regulation of cellular protein localization	15	2.33162e-08	2.15383e-06	egg-2/spdl-1/daf-18/knl-1/egg-3/egg-5/fsn-1/egg-1/bub-1/npl-4.1/egg-4/ndc-80/air-1/wrm-1/sar-1
GO:0003006	developmental process involved in reproduction	51	2.79043e-08	2.42603e-06	egg-2/nos-2/oma-1/gna-2/cyb-1/cdk-1/dpl-1/puf-5/ram-2/oma-2/zipt-7.1/egg-3/egg-5/lin-53/ran-1/cyp-31A2/ced-12/efn-4/egg-1/cyb-2.1/bub-1/sea-1/spas-1/ptr-4/ceh-39/egg-4/mek-1/ubxn-1/ndc-80/tsp-12/pgl-2/dnc-1/ptp-2/ptr-2/spd-1/wee-1.3/hop-1/ccf-1/pkc-3/mes-4/rbbp-5/ptr-1/cyb-3/fem-2/meg-2/glh-1/gld-3/kal-1/rsp-5/eri-1/nhr-67
GO:0007292	female gamete generation	28	4.78872e-08	3.93207e-06	egg-2/nos-2/oma-1/gna-2/cyb-1/cdk-1/puf-5/oma-2/egg-3/egg-5/ran-1/cyp-31A2/mei-1/egg-1/cyb-2.1/spas-1/zen-4/egg-4/mek-1/plk-1/csc-1/pgl-2/ptp-2/wee-1.3/ccf-1/cyb-3/fzy-1/meg-2
GO:0022412	cellular process involved in reproduction in multicellular organism	33	5.14359e-08	4.00117e-06	egg-2/nos-2/oma-1/gna-2/cyb-1/cdk-1/puf-5/oma-2/zipt-7.1/egg-3/egg-5/ran-1/cyp-31A2/mei-1/egg-1/cyb-2.1/spas-1/zen-4/egg-4/mek-1/plk-1/csc-1/pgl-2/ptp-2/wee-1.3/ccf-1/rbbp-5/cyb-3/fzy-1/meg-2/glh-1/gld-3/eri-1
GO:0007017	microtubule-based process	39	7.31094e-08	5.23914e-06	sam-4/spdl-1/mom-2/hcp-4/mec-7/klp-16/knl-1/dlc-1/hmp-2/him-3/ced-12/hcp-3/mei-1/mei-2/szy-4/bub-1/spas-1/zyg-9/zen-4/F47G4.4/knl-3/ndc-80/htp-1/plk-1/csc-1/klp-15/dnc-1/spd-1/air-1/klp-18/klp-7/wrm-1/cyb-3/tba-1/tac-1/air-2/aspm-1/him-10/tbb-4
GO:0000226	microtubule cytoskeleton organization	33	7.44398e-08	5.23914e-06	spdl-1/mom-2/hcp-4/mec-7/knl-1/hmp-2/him-3/ced-12/hcp-3/mei-1/mei-2/szy-4/bub-1/spas-1/zyg-9/zen-4/F47G4.4/knl-3/htp-1/plk-1/dnc-1/spd-1/air-1/klp-18/klp-7/wrm-1/cyb-3/tba-1/tac-1/air-2/aspm-1/him-10/tbb-4
GO:0007051	spindle organization	17	1.12092e-07	7.53051e-06	hcp-4/knl-1/hcp-3/mei-1/mei-2/bub-1/zyg-9/zen-4/plk-1/spd-1/air-1/klp-18/klp-7/tac-1/air-2/aspm-1/him-10
GO:0000910	cytokinesis	17	1.6173e-07	1.02002e-05	plk-3/egg-3/egg-5/cyp-31A2/emr-1/zen-4/egg-4/act-2/plk-1/csc-1/ptr-2/air-1/klp-7/tba-1/fzy-1/air-2/gld-3
GO:0042338	cuticle development involved in collagen and cuticulin-based cuticle molting cycle	12	1.65633e-07	1.02002e-05	mlt-10/dpy-7/rol-6/sqt-3/T14B4.19/sqt-2/dpy-4/sqt-1/dpy-2/dpy-13/col-19/dpy-3
GO:0007276	gamete generation	36	1.75756e-07	1.03907e-05	egg-2/nos-2/oma-1/gna-2/cyb-1/cdk-1/glp-1/puf-5/oma-2/zipt-7.1/egg-3/egg-5/ran-1/cyp-31A2/mei-1/egg-1/cyb-2.1/spas-1/zen-4/egg-4/mek-1/ubxn-1/plk-1/csc-1/cpb-1/pgl-2/ptp-2/wee-1.3/ccf-1/rbbp-5/cyb-3/fzy-1/meg-2/glh-1/gld-3/eri-1
GO:0048477	oogenesis	23	1.86381e-07	1.0595e-05	egg-2/nos-2/oma-1/gna-2/cyb-1/cdk-1/puf-5/oma-2/egg-3/egg-5/ran-1/cyp-31A2/egg-1/cyb-2.1/spas-1/egg-4/mek-1/pgl-2/ptp-2/wee-1.3/ccf-1/cyb-3/meg-2
GO:0040002	collagen and cuticulin-based cuticle development	14	2.0159e-07	1.10352e-05	mlt-10/dpy-7/rol-6/sqt-3/T14B4.19/sqt-2/dpy-4/sqt-1/dpy-2/col-14/dpy-13/col-19/dpy-3/col-34
GO:0010948	negative regulation of cell cycle process	15	2.30782e-07	1.2182e-05	oma-1/spdl-1/dpl-1/oma-2/hcp-4/knl-1/orc-1/hcp-3/mei-1/bub-1/pch-2/czw-1/phg-1/wee-1.3/mdf-2
GO:0009792	embryo development ending in birth or egg hatching	40	3.03763e-07	1.54814e-05	sip-1/pos-1/rnr-2/spdl-1/zif-1/mcm-7/hmp-2/ima-2/lin-53/polk-1/ran-1/hcp-3/mei-1/sqv-1/efn-4/mei-2/hrpk-1/tofu-6/pal-1/zyg-9/ife-3/exo-3/act-2/zhp-3/dlg-1/spd-1/wee-1.3/hop-1/pkc-3/rgs-10/wrm-1/tba-1/tac-1/mdf-2/rsp-3/dab-1/gld-3/kal-1/ced-8/sar-1
GO:0000819	sister chromatid segregation	22	3.93496e-07	1.93862e-05	spdl-1/mcm-7/hcp-4/knl-1/him-3/scc-1/hcp-3/bub-1/tofu-6/zen-4/capg-2/knl-3/ndc-80/czw-1/csc-1/spd-1/cyb-3/tac-1/fzy-1/mdf-2/air-2/him-10
GO:0042335	cuticle development	14	7.31397e-07	3.48711e-05	mlt-10/dpy-7/rol-6/sqt-3/T14B4.19/sqt-2/dpy-4/sqt-1/dpy-2/col-14/dpy-13/col-19/dpy-3/col-34
GO:0033043	regulation of organelle organization	36	1.22007e-06	5.6352e-05	his-24/cdk-1/spdl-1/pfn-1/hcp-4/knl-1/hmp-2/syp-2/him-3/hil-4/hcp-3/mei-1/szy-4/bub-1/spas-1/zen-4/pch-2/knl-3/ndc-80/czw-1/htp-1/ragc-1/pot-2/mcm-2/klp-7/cyb-3/tac-1/hil-5/fzy-1/toca-2/mdf-2/cnep-1/air-2/hmp-1/gld-3/sar-1
GO:0000070	mitotic sister chromatid segregation	19	1.35691e-06	6.07729e-05	spdl-1/mcm-7/hcp-4/knl-1/hcp-3/bub-1/tofu-6/zen-4/capg-2/knl-3/ndc-80/czw-1/csc-1/spd-1/cyb-3/tac-1/mdf-2/air-2/him-10
GO:0051383	kinetochore organization	9	1.72203e-06	7.48576e-05	spdl-1/hcp-4/knl-1/hcp-3/bub-1/knl-3/ndc-80/cyb-3/him-10
GO:0019953	sexual reproduction	39	1.8571e-06	7.84225e-05	egg-2/nos-2/oma-1/gna-2/cyb-1/cdk-1/glp-1/puf-5/oma-2/zipt-7.1/egg-3/egg-5/ran-1/cyp-31A2/mei-1/egg-1/cyb-2.1/spas-1/zen-4/egg-4/mek-1/ubxn-1/plk-1/csc-1/cpb-1/pgl-2/dnc-1/ptp-2/wee-1.3/ccf-1/pkc-3/rbbp-5/cyb-3/tac-1/fzy-1/meg-2/glh-1/gld-3/eri-1
GO:0007281	germ cell development	27	2.25317e-06	9.25052e-05	egg-2/nos-2/oma-1/gna-2/cyb-1/cdk-1/puf-5/oma-2/egg-3/egg-5/ran-1/cyp-31A2/egg-1/cyb-2.1/spas-1/egg-4/mek-1/pgl-2/ptp-2/wee-1.3/ccf-1/rbbp-5/cyb-3/meg-2/glh-1/gld-3/eri-1
GO:0010639	negative regulation of organelle organization	17	2.75768e-06	0.000110158	his-24/spdl-1/pfn-1/hcp-4/knl-1/hil-4/hcp-3/mei-1/bub-1/pch-2/czw-1/pot-2/mcm-2/klp-7/tac-1/hil-5/mdf-2
GO:0061640	cytoskeleton-dependent cytokinesis	14	3.22535e-06	0.000125449	egg-3/egg-5/cyp-31A2/emr-1/zen-4/egg-4/act-2/plk-1/csc-1/ptr-2/klp-7/fzy-1/air-2/gld-3
GO:0051783	regulation of nuclear division	16	3.35349e-06	0.000127089	cdk-1/spdl-1/hcp-4/knl-1/syp-2/hcp-3/mei-1/bub-1/pch-2/knl-3/ndc-80/czw-1/cyb-3/mdf-2/cnep-1/gld-3
GO:0140014	mitotic nuclear division	20	4.38029e-06	0.000161852	spdl-1/mcm-7/hcp-4/knl-1/hcp-3/bub-1/tofu-6/zen-4/capg-2/knl-3/ndc-80/czw-1/csc-1/spd-1/air-1/cyb-3/tac-1/mdf-2/air-2/him-10
GO:0050000	chromosome localization	10	5.53711e-06	0.000199606	oma-1/spdl-1/oma-2/hcp-4/knl-1/knl-3/ndc-80/csc-1/cec-5/him-10
GO:0000212	meiotic spindle organization	8	5.7537e-06	0.000202475	knl-1/mei-1/mei-2/bub-1/zyg-9/klp-18/klp-7/aspm-1
GO:0033206	meiotic cytokinesis	9	6.24281e-06	0.000214578	egg-3/egg-5/cyp-31A2/zen-4/egg-4/act-2/plk-1/csc-1/fzy-1
GO:0044703	multi-organism reproductive process	39	8.76853e-06	0.000294543	egg-2/nos-2/oma-1/gna-2/cyb-1/cdk-1/glp-1/puf-5/oma-2/zipt-7.1/egg-3/egg-5/ran-1/cyp-31A2/mei-1/egg-1/cyb-2.1/spas-1/zen-4/egg-4/mek-1/ubxn-1/plk-1/csc-1/cpb-1/pgl-2/dnc-1/ptp-2/wee-1.3/ccf-1/pkc-3/rbbp-5/cyb-3/tac-1/fzy-1/meg-2/glh-1/gld-3/eri-1
GO:0034502	protein localization to chromosome	9	1.0956e-05	0.000354115	oma-1/spdl-1/oma-2/hcp-4/knl-1/hcp-3/bub-1/knl-3/ndc-80
GO:0048609	multicellular organismal reproductive process	47	1.10212e-05	0.000354115	cav-1/egg-2/nos-2/oma-1/gna-2/sam-4/cyb-1/cdk-1/glp-1/puf-5/oma-2/zipt-7.1/egg-3/egg-5/ran-1/cyp-31A2/mei-1/sqv-1/egg-1/cyb-2.1/spas-1/zen-4/egg-4/cutc-1/mek-1/ubxn-1/tsp-12/plk-1/csc-1/cpb-1/sqv-5/pgl-2/ptp-2/wee-1.3/hop-1/ccf-1/rbbp-5/klp-7/cyb-3/gex-2/fzy-1/toca-2/dab-1/meg-2/glh-1/gld-3/eri-1
GO:0032504	multicellular organism reproduction	48	1.27538e-05	0.000401068	cav-1/egg-2/nos-2/oma-1/gna-2/sam-4/cyb-1/cdk-1/glp-1/puf-5/oma-2/zipt-7.1/egg-3/raga-1/egg-5/ran-1/cyp-31A2/mei-1/sqv-1/egg-1/cyb-2.1/spas-1/zen-4/egg-4/cutc-1/mek-1/ubxn-1/tsp-12/plk-1/csc-1/cpb-1/sqv-5/pgl-2/ptp-2/wee-1.3/hop-1/ccf-1/rbbp-5/klp-7/cyb-3/gex-2/fzy-1/toca-2/dab-1/meg-2/glh-1/gld-3/eri-1
GO:0007010	cytoskeleton organization	41	1.47106e-05	0.000452963	spdl-1/mom-2/pfn-1/hcp-4/mec-7/knl-1/egg-3/hmp-2/him-3/egg-5/ced-12/hcp-3/mei-1/mei-2/szy-4/bub-1/spas-1/zyg-9/zen-4/egg-4/F47G4.4/knl-3/act-2/htp-1/plk-1/dnc-1/spd-1/air-1/klp-18/cas-2/klp-7/wrm-1/cyb-3/tba-1/tac-1/toca-2/air-2/hmp-1/aspm-1/him-10/tbb-4
GO:1903827	regulation of cellular protein localization	15	1.64153e-05	0.00049514	egg-2/spdl-1/daf-18/knl-1/egg-3/egg-5/fsn-1/egg-1/bub-1/npl-4.1/egg-4/ndc-80/air-1/wrm-1/sar-1
GO:0007143	female meiotic nuclear division	9	1.84006e-05	0.000523002	egg-3/egg-5/cyp-31A2/mei-1/zen-4/egg-4/plk-1/csc-1/fzy-1
GO:0051303	establishment of chromosome localization	9	1.84006e-05	0.000523002	oma-1/spdl-1/oma-2/hcp-4/knl-1/knl-3/ndc-80/csc-1/him-10
GO:0051784	negative regulation of nuclear division	9	1.84006e-05	0.000523002	spdl-1/hcp-4/knl-1/hcp-3/mei-1/bub-1/pch-2/czw-1/mdf-2
GO:0006998	nuclear envelope organization	7	1.92677e-05	0.000527364	oma-1/oma-2/ima-2/plk-1/rbm-39/wee-1.3/cnep-1
GO:0030703	eggshell formation	7	1.92677e-05	0.000527364	egg-2/gna-2/egg-3/egg-5/cyp-31A2/egg-1/egg-4
GO:0010608	posttranscriptional regulation of gene expression	26	2.49279e-05	0.000669881	nos-2/oma-1/pos-1/puf-5/oma-2/gla-3/mex-3/sup-26/B0511.7/pash-1/haf-9/ife-3/pie-1/rde-2/cpb-1/nrde-3/ccf-1/rde-12/cri-3/ifet-1/gex-2/lin-28/tiar-1/tag-153/nos-1/eri-1
GO:0006417	regulation of translation	18	2.83478e-05	0.000722381	nos-2/oma-1/pos-1/puf-5/oma-2/gla-3/mex-3/sup-26/ife-3/pie-1/cpb-1/ccf-1/rde-12/cri-3/ifet-1/gex-2/tag-153/nos-1
GO:0018996	molting cycle, collagen and cuticulin-based cuticle	18	2.83478e-05	0.000722381	mlt-10/dpy-7/rol-6/sqt-3/T14B4.19/sqt-2/dpy-4/sqt-1/dpy-2/hch-1/dpy-13/col-19/ptr-4/ptr-2/dpy-3/ptr-1/dab-1/nhr-23
GO:0034248	regulation of cellular amide metabolic process	18	2.83478e-05	0.000722381	nos-2/oma-1/pos-1/puf-5/oma-2/gla-3/mex-3/sup-26/ife-3/pie-1/cpb-1/ccf-1/rde-12/cri-3/ifet-1/gex-2/tag-153/nos-1
GO:2001251	negative regulation of chromosome organization	10	3.30349e-05	0.000827552	his-24/spdl-1/knl-1/hil-4/bub-1/czw-1/pot-2/mcm-2/hil-5/mdf-2
GO:0006259	DNA metabolic process	34	3.39161e-05	0.000835466	rnr-2/his-24/F11E6.7/mcm-7/syp-2/pri-1/rpa-2/orc-1/polk-1/scc-1/hil-4/tofu-6/exo-3/rde-2/pch-2/orc-5/mlh-1/rnh-1.3/tdpo-1/rfc-3/msh-5/pot-2/smc-6/div-1/T24C4.5/mcm-2/brd-1/dvc-1/hil-5/H21P03.2/hda-3/rad-54.B/Y24F12A.1/eri-1
GO:0042303	molting cycle	18	3.46582e-05	0.000839751	mlt-10/dpy-7/rol-6/sqt-3/T14B4.19/sqt-2/dpy-4/sqt-1/dpy-2/hch-1/dpy-13/col-19/ptr-4/ptr-2/dpy-3/ptr-1/dab-1/nhr-23
GO:0040038	polar body extrusion after meiotic divisions	8	3.67986e-05	0.000877231	egg-3/egg-5/cyp-31A2/zen-4/egg-4/plk-1/csc-1/fzy-1
GO:0051382	kinetochore assembly	7	3.86343e-05	0.000906372	spdl-1/hcp-4/knl-1/hcp-3/bub-1/knl-3/ndc-80
GO:0045132	meiotic chromosome segregation	16	4.17918e-05	0.000950281	knl-1/syp-2/him-3/scc-1/mei-1/bub-1/rde-2/plk-1/csc-1/zhp-3/gcna-1/pzf-1/msh-5/cyb-3/eri-1/him-10
GO:0045786	negative regulation of cell cycle	16	4.17918e-05	0.000950281	oma-1/spdl-1/dpl-1/oma-2/hcp-4/knl-1/orc-1/hcp-3/mei-1/bub-1/pch-2/czw-1/phg-1/wee-1.3/mdf-2/nhr-67
GO:0051445	regulation of meiotic cell cycle	11	4.52925e-05	0.00101428	oma-1/cdk-1/oma-2/syp-2/mei-1/pch-2/pzf-1/wee-1.3/cyb-3/cdc-25.3/gld-3
GO:0051225	spindle assembly	9	4.65078e-05	0.00102595	hcp-4/hcp-3/bub-1/zen-4/spd-1/air-1/klp-18/klp-7/air-2
GO:0032880	regulation of protein localization	20	5.45683e-05	0.00118606	egg-2/spdl-1/daf-18/knl-1/egg-3/hmp-2/egg-5/fsn-1/egg-1/bub-1/npl-4.1/egg-4/ndc-80/air-1/wrm-1/toca-2/hmp-1/sar-1/egl-9/aspm-1
GO:0065004	protein-DNA complex assembly	15	5.56369e-05	0.00119176	hil-7/his-24/spdl-1/mcm-7/hcp-4/knl-1/hil-4/hcp-3/bub-1/knl-3/ndc-80/rpt-3/mcm-2/ttb-1/hil-5
GO:0007019	microtubule depolymerization	6	6.46886e-05	0.00134662	mei-1/mei-2/spas-1/F47G4.4/klp-7/tac-1
GO:0071459	protein localization to chromosome, centromeric region	6	6.46886e-05	0.00134662	spdl-1/knl-1/hcp-3/bub-1/knl-3/ndc-80
GO:0034508	centromere complex assembly	7	7.15148e-05	0.00146804	spdl-1/hcp-4/knl-1/hcp-3/bub-1/knl-3/ndc-80
GO:0051128	regulation of cellular component organization	49	7.97602e-05	0.00161487	his-24/cdk-1/spdl-1/pfn-1/hcp-4/knl-1/hmp-2/syp-2/tfg-1/him-3/vps-35/hil-4/ced-12/hcp-3/fsn-1/mei-1/efn-4/szy-4/bub-1/spas-1/pak-2/zen-4/mek-1/pch-2/knl-3/ndc-80/czw-1/rpt-3/htp-1/ragc-1/dnc-1/ptp-2/pot-2/mcm-2/klp-7/wrm-1/cyb-3/tac-1/gex-2/hil-5/fzy-1/toca-2/mdf-2/cnep-1/dab-1/air-2/hmp-1/gld-3/sar-1
GO:0017148	negative regulation of translation	11	8.55414e-05	0.00168574	oma-1/pos-1/oma-2/gla-3/mex-3/sup-26/pie-1/cpb-1/ccf-1/ifet-1/tag-153
GO:0034249	negative regulation of cellular amide metabolic process	11	8.55414e-05	0.00168574	oma-1/pos-1/oma-2/gla-3/mex-3/sup-26/pie-1/cpb-1/ccf-1/ifet-1/tag-153
GO:0071824	protein-DNA complex subunit organization	16	9.63021e-05	0.00185821	hil-7/his-24/spdl-1/mcm-7/hcp-4/knl-1/hil-4/hcp-3/bub-1/knl-3/ndc-80/rpt-3/mcm-2/gtf-2E1/ttb-1/hil-5
GO:0009566	fertilization	10	9.80652e-05	0.00185821	egg-2/oma-1/oma-2/zipt-7.1/egg-1/zen-4/dnc-1/pkc-3/cyb-3/tac-1
GO:0031023	microtubule organizing center organization	10	9.80652e-05	0.00185821	spdl-1/hcp-4/him-3/hcp-3/szy-4/zyg-9/knl-3/htp-1/plk-1/cyb-3
GO:0032886	regulation of microtubule-based process	12	0.000122311	0.0022883	sam-4/spdl-1/hcp-4/him-3/hcp-3/mei-1/szy-4/spas-1/knl-3/htp-1/klp-7/tac-1
GO:1902850	microtubule cytoskeleton organization involved in mitosis	15	0.000131442	0.00242839	mom-2/hcp-4/hmp-2/ced-12/hcp-3/zen-4/plk-1/dnc-1/spd-1/air-1/wrm-1/tba-1/tac-1/air-2/him-10
GO:0051276	chromosome organization	41	0.000198221	0.0035105	hil-7/htz-1/his-24/spdl-1/F11E6.7/mcm-7/hcp-4/rtfo-1/knl-1/wdr-5.1/syp-2/him-3/lin-53/scc-1/hil-4/hcp-3/bub-1/tofu-6/zen-4/capg-2/knl-3/ndc-80/czw-1/csc-1/zhp-3/msh-5/pot-2/spd-1/smc-6/air-1/mcm-2/mes-4/rbbp-5/cyb-3/tac-1/hil-5/fzy-1/mdf-2/hda-3/air-2/him-10
GO:0051302	regulation of cell division	11	0.000201025	0.0035105	dpl-1/plk-3/hmp-2/zen-4/toe-2/plk-1/air-1/klp-7/wrm-1/tba-1/air-2
GO:0070507	regulation of microtubule cytoskeleton organization	11	0.000201025	0.0035105	spdl-1/hcp-4/him-3/hcp-3/mei-1/szy-4/spas-1/knl-3/htp-1/klp-7/tac-1
GO:0090068	positive regulation of cell cycle process	11	0.000201025	0.0035105	oma-1/cdk-1/spdl-1/oma-2/syp-2/knl-3/ndc-80/cyb-3/cdc-25.3/gld-3/nhr-67
GO:0032465	regulation of cytokinesis	7	0.000204265	0.0035105	plk-3/zen-4/plk-1/air-1/klp-7/tba-1/air-2
GO:0045839	negative regulation of mitotic nuclear division	7	0.000204265	0.0035105	spdl-1/hcp-4/knl-1/hcp-3/bub-1/czw-1/mdf-2
GO:0007052	mitotic spindle organization	9	0.00021296	0.00361788	hcp-4/hcp-3/zen-4/plk-1/spd-1/air-1/tac-1/air-2/him-10
GO:0009135	purine nucleoside diphosphate metabolic process	8	0.000225228	0.00369875	F38B2.4/dlat-1/gpd-1/hxk-1/ipgm-1/aldo-1/tpi-1/dlg-1
GO:0009179	purine ribonucleoside diphosphate metabolic process	8	0.000225228	0.00369875	F38B2.4/dlat-1/gpd-1/hxk-1/ipgm-1/aldo-1/tpi-1/dlg-1
GO:1901988	negative regulation of cell cycle phase transition	8	0.000225228	0.00369875	spdl-1/dpl-1/knl-1/orc-1/bub-1/czw-1/phg-1/mdf-2
GO:0051129	negative regulation of cellular component organization	18	0.000243122	0.003845	his-24/spdl-1/pfn-1/hcp-4/knl-1/hil-4/hcp-3/fsn-1/mei-1/bub-1/pch-2/czw-1/pot-2/mcm-2/klp-7/tac-1/hil-5/mdf-2
GO:0051231	spindle elongation	6	0.00024454	0.003845	mei-1/zyg-9/zen-4/spd-1/tac-1/air-2
GO:0051310	metaphase plate congression	6	0.00024454	0.003845	spdl-1/hcp-4/knl-1/ndc-80/csc-1/him-10
GO:0072697	protein localization to cell cortex	6	0.00024454	0.003845	egg-2/egg-3/egg-5/egg-1/egg-4/ham-1
GO:0016999	antibiotic metabolic process	10	0.000248774	0.0038704	acs-19/sdhd-1/mdh-2/T03F6.3/acly-2/idha-1/sdha-1/sdha-2/icl-1/D2063.1
GO:0033044	regulation of chromosome organization	14	0.000268323	0.00408846	his-24/spdl-1/knl-1/hil-4/bub-1/knl-3/ndc-80/czw-1/pot-2/mcm-2/cyb-3/hil-5/fzy-1/mdf-2
GO:0044770	cell cycle phase transition	14	0.000268323	0.00408846	cyb-1/cdk-1/spdl-1/dpl-1/knl-1/orc-1/cyb-2.1/bub-1/czw-1/phg-1/cyb-3/cdc-25.3/fzy-1/mdf-2
GO:0046031	ADP metabolic process	7	0.000321491	0.00484861	F38B2.4/dlat-1/gpd-1/hxk-1/ipgm-1/aldo-1/tpi-1
GO:0009185	ribonucleoside diphosphate metabolic process	8	0.000327354	0.00488717	F38B2.4/dlat-1/gpd-1/hxk-1/ipgm-1/aldo-1/tpi-1/dlg-1
GO:0051983	regulation of chromosome segregation	11	0.000335823	0.00496346	spdl-1/knl-1/ima-2/mei-1/bub-1/knl-3/ndc-80/czw-1/cyb-3/fzy-1/mdf-2
GO:0051493	regulation of cytoskeleton organization	17	0.000341505	0.00499746	spdl-1/pfn-1/hcp-4/hmp-2/him-3/hcp-3/mei-1/szy-4/spas-1/zen-4/knl-3/htp-1/klp-7/tac-1/toca-2/air-2/hmp-1
GO:0045787	positive regulation of cell cycle	13	0.000367026	0.00531827	oma-1/cdk-1/spdl-1/dpl-1/oma-2/syp-2/knl-3/ndc-80/pzf-1/cyb-3/cdc-25.3/gld-3/nhr-67
GO:0051656	establishment of organelle localization	23	0.000389629	0.00559099	oma-1/sam-4/spdl-1/mom-2/oma-2/hcp-4/knl-1/hmp-2/tfg-1/ced-12/zen-4/knl-3/ndc-80/csc-1/dnc-1/exoc-7/wrm-1/cyb-3/tba-1/tac-1/sar-1/aspm-1/him-10
GO:0006096	glycolytic process	6	0.000421031	0.00576254	dlat-1/gpd-1/hxk-1/ipgm-1/aldo-1/tpi-1
GO:0006757	ATP generation from ADP	6	0.000421031	0.00576254	dlat-1/gpd-1/hxk-1/ipgm-1/aldo-1/tpi-1
GO:0042866	pyruvate biosynthetic process	6	0.000421031	0.00576254	dlat-1/gpd-1/hxk-1/ipgm-1/aldo-1/tpi-1
GO:0090307	mitotic spindle assembly	6	0.000421031	0.00576254	hcp-4/hcp-3/zen-4/spd-1/air-1/air-2
GO:0019752	carboxylic acid metabolic process	38	0.000421079	0.00576254	gln-5/acs-2/acs-19/T02G5.7/phy-2/sdhd-1/cysl-2/ldh-1/gln-6/mdh-2/asns-2/dlat-1/gpd-1/hphd-1/hxk-1/C31C9.2/ech-6/ipgm-1/ddo-3/odc-1/T03F6.3/aldo-1/ddo-2/acly-2/B0250.5/got-2.2/hpd-1/tpi-1/idha-1/let-268/acdh-10/sdha-1/sdha-2/icl-1/ech-4/dhfr-1/egl-9/C01G10.7
GO:0009653	anatomical structure morphogenesis	52	0.000439898	0.00596486	inx-3/egg-2/oma-1/dpy-7/gna-2/T14B4.19/mom-2/ram-2/oma-2/egg-3/hmp-2/dpy-2/egg-5/lin-53/cyp-31A2/ced-12/fsn-1/mei-1/sqv-1/efn-4/egg-1/bub-1/pal-1/ptr-4/pak-2/pie-1/lam-3/egg-4/mek-1/ndc-80/tsp-12/zig-4/sqv-5/dnc-1/lin-36/unc-44/ptr-2/spd-1/B0507.1/immt-1/pkc-3/cas-2/ptr-1/wrm-1/fem-2/gex-2/enu-3.6/toca-2/hmp-1/kal-1/phat-2/nhr-67
GO:0010965	regulation of mitotic sister chromatid separation	8	0.000464294	0.00623842	spdl-1/knl-1/bub-1/knl-3/ndc-80/czw-1/cyb-3/mdf-2
GO:0006165	nucleoside diphosphate phosphorylation	7	0.000487103	0.00648593	F38B2.4/dlat-1/gpd-1/hxk-1/ipgm-1/aldo-1/tpi-1
GO:0051306	mitotic sister chromatid separation	9	0.000538918	0.00711179	spdl-1/knl-1/bub-1/tofu-6/knl-3/ndc-80/czw-1/cyb-3/mdf-2
GO:0007088	regulation of mitotic nuclear division	10	0.000557903	0.00729717	spdl-1/hcp-4/knl-1/hcp-3/bub-1/knl-3/ndc-80/czw-1/cyb-3/mdf-2
GO:0006260	DNA replication	14	0.000567838	0.00736197	rnr-2/mcm-7/pri-1/rpa-2/orc-1/polk-1/tofu-6/orc-5/rnh-1.3/rfc-3/smc-6/div-1/T24C4.5/mcm-2
GO:0051246	regulation of protein metabolic process	43	0.000591933	0.00760762	nos-2/oma-1/pos-1/acs-19/cyb-1/cdk-1/T22D1.5/puf-5/oma-2/gla-3/mex-3/sup-26/B0511.7/egg-5/cyb-2.1/pak-2/ife-3/pie-1/egg-4/cpi-1/mek-1/ubxn-1/rpt-3/cpb-1/ppfr-2/ari-1.3/bath-41/wee-1.3/ccf-1/rde-12/cri-3/ifet-1/wrm-1/cyb-3/fem-2/gex-2/fzy-1/sek-3/kal-1/nsy-4/bath-42/tag-153/nos-1
GO:0044772	mitotic cell cycle phase transition	12	0.0006146	0.00783085	cyb-1/cdk-1/spdl-1/dpl-1/knl-1/orc-1/cyb-2.1/bub-1/czw-1/cyb-3/cdc-25.3/mdf-2
GO:0045143	homologous chromosome segregation	6	0.000683168	0.00855697	knl-1/syp-2/him-3/scc-1/zhp-3/msh-5
GO:1901071	glucosamine-containing compound metabolic process	6	0.000683168	0.00855697	gna-2/C39D10.7/K04H4.2/T03F6.3/ule-1/cht-3
GO:0051446	positive regulation of meiotic cell cycle	7	0.000714188	0.00887033	oma-1/cdk-1/oma-2/syp-2/pzf-1/cdc-25.3/gld-3
GO:0016458	gene silencing	17	0.000836276	0.00999295	his-24/wdr-5.1/B0511.7/hil-4/hrde-2/wago-1/pash-1/haf-9/rde-2/ppw-1/nrde-3/ccf-1/rde-12/mes-4/hil-5/lin-28/eri-1
GO:0006270	DNA replication initiation	5	0.000845141	0.00999295	mcm-7/orc-1/orc-5/div-1/mcm-2
GO:0007080	mitotic metaphase plate congression	5	0.000845141	0.00999295	spdl-1/hcp-4/ndc-80/csc-1/him-10
GO:0050779	RNA destabilization	5	0.000845141	0.00999295	oma-1/pos-1/oma-2/gla-3/pie-1
GO:0061157	mRNA destabilization	5	0.000845141	0.00999295	oma-1/pos-1/oma-2/gla-3/pie-1
GO:0061158	3'-UTR-mediated mRNA destabilization	5	0.000845141	0.00999295	oma-1/pos-1/oma-2/gla-3/pie-1
GO:0051640	organelle localization	27	0.00087397	0.0102009	oma-1/sam-4/spdl-1/mom-2/oma-2/hcp-4/knl-1/hmp-2/tfg-1/ced-12/spas-1/zen-4/knl-3/ndc-80/csc-1/dnc-1/klp-7/exoc-7/wrm-1/cyb-3/tba-1/tac-1/sar-1/cec-5/ham-1/aspm-1/him-10
GO:0007098	centrosome cycle	8	0.000876534	0.0102009	hcp-4/him-3/hcp-3/szy-4/zyg-9/htp-1/plk-1/cyb-3
GO:0032268	regulation of cellular protein metabolic process	41	0.000911537	0.0105254	nos-2/oma-1/pos-1/acs-19/cyb-1/cdk-1/T22D1.5/puf-5/oma-2/gla-3/mex-3/sup-26/B0511.7/egg-5/cyb-2.1/pak-2/ife-3/pie-1/egg-4/cpi-1/mek-1/ubxn-1/rpt-3/cpb-1/ppfr-2/ari-1.3/wee-1.3/ccf-1/rde-12/cri-3/ifet-1/wrm-1/cyb-3/fem-2/gex-2/fzy-1/sek-3/kal-1/nsy-4/tag-153/nos-1
GO:0048523	negative regulation of cellular process	60	0.000975676	0.0111787	oma-1/pos-1/htz-1/his-24/spdl-1/dpl-1/glp-1/flh-1/pfn-1/oma-2/hcp-4/knl-1/hmp-2/tfg-1/gla-3/rgs-9/mex-3/sup-26/B0511.7/egg-5/orc-1/lin-53/flh-3/hil-4/skr-7/hcp-3/fsn-1/mei-1/bub-1/atf-2/sea-1/ceh-39/rhy-1/pie-1/egg-4/rde-2/cpi-1/pch-2/czw-1/phg-1/cpb-1/pot-2/wee-1.3/ccf-1/mcm-2/ifet-1/klp-7/rgs-10/wrm-1/tac-1/hil-5/mdf-2/hda-3/kal-1/lin-28/nsy-4/tag-153/eri-1/pdi-6/nhr-67
GO:0046939	nucleotide phosphorylation	7	0.00101757	0.0114807	F38B2.4/dlat-1/gpd-1/hxk-1/ipgm-1/aldo-1/tpi-1
GO:1901991	negative regulation of mitotic cell cycle phase transition	7	0.00101757	0.0114807	spdl-1/dpl-1/knl-1/orc-1/bub-1/czw-1/mdf-2
GO:0051704	multi-organism process	46	0.00105385	0.0117336	aqp-1/thn-2/thn-1/egg-2/nos-2/oma-1/gna-2/cyb-1/cdk-1/glp-1/puf-5/acdh-1/oma-2/zipt-7.1/egg-3/egg-5/ran-1/lys-1/cyp-31A2/mei-1/egg-1/cyb-2.1/spas-1/zen-4/egg-4/C50F4.8/mek-1/ubxn-1/plk-1/csc-1/cpb-1/pgl-2/dnc-1/skpo-1/ptp-2/wee-1.3/ccf-1/pkc-3/rbbp-5/cyb-3/tac-1/fzy-1/meg-2/glh-1/gld-3/eri-1
GO:0006040	amino sugar metabolic process	6	0.00105587	0.0117336	gna-2/C39D10.7/K04H4.2/T03F6.3/ule-1/cht-3
GO:0009132	nucleoside diphosphate metabolic process	8	0.00117146	0.0128253	F38B2.4/dlat-1/gpd-1/hxk-1/ipgm-1/aldo-1/tpi-1/dlg-1
GO:1905818	regulation of chromosome separation	8	0.00117146	0.0128253	spdl-1/knl-1/bub-1/knl-3/ndc-80/czw-1/cyb-3/mdf-2
GO:0009880	embryonic pattern specification	9	0.00119245	0.0129592	pos-1/wrt-1/cdk-1/glp-1/mex-3/cyb-2.1/pal-1/pie-1/meg-2
GO:0010629	negative regulation of gene expression	40	0.00121095	0.0130642	oma-1/pos-1/htz-1/his-24/dpl-1/flh-1/oma-2/wdr-5.1/gla-3/mex-3/sup-26/B0511.7/lin-53/flh-3/hil-4/hrde-2/wago-1/fsn-1/pash-1/C04B4.2/atf-2/sea-1/haf-9/ceh-39/pie-1/rde-2/ppw-1/cpb-1/nrde-3/skpo-1/ccf-1/rde-12/mes-4/ifet-1/hil-5/hda-3/lin-28/tiar-1/tag-153/eri-1
GO:0043436	oxoacid metabolic process	38	0.0014065	0.0149251	gln-5/acs-2/acs-19/T02G5.7/phy-2/sdhd-1/cysl-2/ldh-1/gln-6/mdh-2/asns-2/dlat-1/gpd-1/hphd-1/hxk-1/C31C9.2/ech-6/ipgm-1/ddo-3/odc-1/T03F6.3/aldo-1/ddo-2/acly-2/B0250.5/got-2.2/hpd-1/tpi-1/idha-1/let-268/acdh-10/sdha-1/sdha-2/icl-1/ech-4/dhfr-1/egl-9/C01G10.7
GO:1901987	regulation of cell cycle phase transition	10	0.00140771	0.0149251	spdl-1/dpl-1/knl-1/orc-1/bub-1/czw-1/phg-1/cyb-3/cdc-25.3/mdf-2
GO:0051785	positive regulation of nuclear division	7	0.00141374	0.0149251	cdk-1/spdl-1/syp-2/knl-3/ndc-80/cyb-3/gld-3
GO:0008608	attachment of spindle microtubules to kinetochore	5	0.00143951	0.014983	spdl-1/hcp-4/bub-1/ndc-80/him-10
GO:1904375	regulation of protein localization to cell periphery	5	0.00143951	0.014983	egg-2/egg-3/egg-5/egg-1/egg-4
GO:0033045	regulation of sister chromatid segregation	9	0.001516	0.0156688	spdl-1/knl-1/bub-1/knl-3/ndc-80/czw-1/cyb-3/fzy-1/mdf-2
GO:0006090	pyruvate metabolic process	6	0.00156683	0.0159709	dlat-1/gpd-1/hxk-1/ipgm-1/aldo-1/tpi-1
GO:0051985	negative regulation of chromosome segregation	6	0.00156683	0.0159709	spdl-1/knl-1/mei-1/bub-1/czw-1/mdf-2
GO:1901990	regulation of mitotic cell cycle phase transition	9	0.00190645	0.0189256	spdl-1/dpl-1/knl-1/orc-1/bub-1/czw-1/cyb-3/cdc-25.3/mdf-2
GO:0001556	oocyte maturation	7	0.00192073	0.0189256	oma-1/cyb-1/cdk-1/oma-2/cyb-2.1/wee-1.3/cyb-3
GO:0006101	citrate metabolic process	7	0.00192073	0.0189256	sdhd-1/mdh-2/acly-2/idha-1/sdha-1/sdha-2/icl-1
GO:0031109	microtubule polymerization or depolymerization	7	0.00192073	0.0189256	mei-1/mei-2/spas-1/zyg-9/F47G4.4/klp-7/tac-1
GO:0072350	tricarboxylic acid metabolic process	7	0.00192073	0.0189256	sdhd-1/mdh-2/acly-2/idha-1/sdha-1/sdha-2/icl-1
GO:0033047	regulation of mitotic sister chromatid segregation	8	0.00199571	0.0195342	spdl-1/knl-1/bub-1/knl-3/ndc-80/czw-1/cyb-3/mdf-2
GO:0031122	cytoplasmic microtubule organization	6	0.00224611	0.0216977	mec-7/knl-1/mei-1/spas-1/klp-7/tac-1
GO:0060968	regulation of gene silencing	6	0.00224611	0.0216977	his-24/hil-4/nrde-3/hil-5/lin-28/eri-1
GO:0007129	synapsis	5	0.00229305	0.0218654	syp-2/him-3/scc-1/zhp-3/msh-5
GO:0061014	positive regulation of mRNA catabolic process	5	0.00229305	0.0218654	oma-1/pos-1/oma-2/gla-3/pie-1
GO:0045930	negative regulation of mitotic cell cycle	9	0.00237326	0.0224851	spdl-1/dpl-1/hcp-4/knl-1/orc-1/hcp-3/bub-1/czw-1/mdf-2
GO:0010605	negative regulation of macromolecule metabolic process	47	0.00239936	0.0225876	oma-1/pos-1/htz-1/his-24/dpl-1/flh-1/oma-2/wdr-5.1/gla-3/mex-3/sup-26/B0511.7/egg-5/lin-53/flh-3/hil-4/hrde-2/wago-1/fsn-1/pash-1/C04B4.2/atf-2/sea-1/haf-9/ceh-39/pie-1/egg-4/rde-2/cpi-1/ppw-1/cpb-1/nrde-3/skpo-1/pot-2/wee-1.3/ccf-1/rde-12/mes-4/ifet-1/hil-5/hda-3/kal-1/lin-28/nsy-4/tiar-1/tag-153/eri-1
GO:0071695	anatomical structure maturation	7	0.00255791	0.0239278	oma-1/cyb-1/cdk-1/oma-2/cyb-2.1/wee-1.3/cyb-3
GO:0030071	regulation of mitotic metaphase/anaphase transition	6	0.00312561	0.0288728	spdl-1/knl-1/bub-1/czw-1/cyb-3/mdf-2
GO:0030866	cortical actin cytoskeleton organization	6	0.00312561	0.0288728	egg-3/egg-5/zen-4/egg-4/act-2/air-2
GO:0007346	regulation of mitotic cell cycle	15	0.00323925	0.0294162	spdl-1/dpl-1/hcp-4/knl-1/orc-1/hcp-3/bub-1/cks-1/knl-3/ndc-80/czw-1/klp-7/cyb-3/cdc-25.3/mdf-2
GO:0032269	negative regulation of cellular protein metabolic process	18	0.00331533	0.0294162	oma-1/pos-1/oma-2/gla-3/mex-3/sup-26/B0511.7/egg-5/pie-1/egg-4/cpi-1/cpb-1/wee-1.3/ccf-1/ifet-1/kal-1/nsy-4/tag-153
GO:0051248	negative regulation of protein metabolic process	18	0.00331533	0.0294162	oma-1/pos-1/oma-2/gla-3/mex-3/sup-26/B0511.7/egg-5/pie-1/egg-4/cpi-1/cpb-1/wee-1.3/ccf-1/ifet-1/kal-1/nsy-4/tag-153
GO:0044784	metaphase/anaphase transition of cell cycle	7	0.00334589	0.0294162	spdl-1/knl-1/bub-1/czw-1/cyb-3/fzy-1/mdf-2
GO:0006030	chitin metabolic process	5	0.00346307	0.0294162	gna-2/C39D10.7/K04H4.2/ule-1/cht-3
GO:0007094	mitotic spindle assembly checkpoint	5	0.00346307	0.0294162	spdl-1/knl-1/bub-1/czw-1/mdf-2
GO:0031577	spindle checkpoint	5	0.00346307	0.0294162	spdl-1/knl-1/bub-1/czw-1/mdf-2
GO:0045841	negative regulation of mitotic metaphase/anaphase transition	5	0.00346307	0.0294162	spdl-1/knl-1/bub-1/czw-1/mdf-2
GO:0046605	regulation of centrosome cycle	5	0.00346307	0.0294162	hcp-4/him-3/hcp-3/szy-4/htp-1
GO:0071173	spindle assembly checkpoint	5	0.00346307	0.0294162	spdl-1/knl-1/bub-1/czw-1/mdf-2
GO:0071174	mitotic spindle checkpoint	5	0.00346307	0.0294162	spdl-1/knl-1/bub-1/czw-1/mdf-2
GO:1902100	negative regulation of metaphase/anaphase transition of cell cycle	5	0.00346307	0.0294162	spdl-1/knl-1/bub-1/czw-1/mdf-2
GO:1905819	negative regulation of chromosome separation	5	0.00346307	0.0294162	spdl-1/knl-1/bub-1/czw-1/mdf-2
GO:2000816	negative regulation of mitotic sister chromatid separation	5	0.00346307	0.0294162	spdl-1/knl-1/bub-1/czw-1/mdf-2
GO:2000243	positive regulation of reproductive process	12	0.00353676	0.0298704	oma-1/cdk-1/glp-1/oma-2/zipt-7.1/syp-2/tsp-12/pzf-1/gex-2/cdc-25.3/toca-2/gld-3
GO:0061982	meiosis I cell cycle process	10	0.00370424	0.0311072	knl-1/syp-2/him-3/scc-1/pch-2/zhp-3/msh-5/cdc-25.3/fzy-1/rad-54.B
GO:0019359	nicotinamide nucleotide biosynthetic process	6	0.00423857	0.034779	dlat-1/gpd-1/hxk-1/ipgm-1/aldo-1/tpi-1
GO:0019363	pyridine nucleotide biosynthetic process	6	0.00423857	0.034779	dlat-1/gpd-1/hxk-1/ipgm-1/aldo-1/tpi-1
GO:0030865	cortical cytoskeleton organization	6	0.00423857	0.034779	egg-3/egg-5/zen-4/egg-4/act-2/air-2
GO:0007338	single fertilization	7	0.0043062	0.034779	egg-2/egg-1/zen-4/dnc-1/pkc-3/cyb-3/tac-1
GO:0009166	nucleotide catabolic process	7	0.0043062	0.034779	dlat-1/gpd-1/hxk-1/ipgm-1/aldo-1/dut-1/tpi-1
GO:0070192	chromosome organization involved in meiotic cell cycle	7	0.0043062	0.034779	syp-2/him-3/scc-1/bub-1/zhp-3/msh-5/cyb-3
GO:1901292	nucleoside phosphate catabolic process	7	0.0043062	0.034779	dlat-1/gpd-1/hxk-1/ipgm-1/aldo-1/dut-1/tpi-1
GO:0009892	negative regulation of metabolic process	47	0.00461761	0.0370915	oma-1/pos-1/htz-1/his-24/dpl-1/flh-1/oma-2/wdr-5.1/gla-3/mex-3/sup-26/B0511.7/egg-5/lin-53/flh-3/hil-4/hrde-2/wago-1/fsn-1/pash-1/C04B4.2/atf-2/sea-1/haf-9/ceh-39/pie-1/egg-4/rde-2/cpi-1/ppw-1/cpb-1/nrde-3/skpo-1/pot-2/wee-1.3/ccf-1/rde-12/mes-4/ifet-1/hil-5/hda-3/kal-1/lin-28/nsy-4/tiar-1/tag-153/eri-1
GO:0007389	pattern specification process	15	0.00466243	0.037249	pos-1/wrt-1/cdk-1/glp-1/mom-2/hmp-2/mex-3/ced-12/cyb-2.1/pal-1/pie-1/wrm-1/fzy-1/meg-2/nsy-4
GO:0033365	protein localization to organelle	23	0.00482905	0.0383728	oma-1/spdl-1/daf-18/oma-2/hcp-4/knl-1/tfg-1/ima-2/ran-1/tram-1/hcp-3/fsn-1/bub-1/npl-4.1/knl-3/ndc-80/ucr-1/air-1/klp-7/vps-15/wrm-1/ima-1/ham-1
GO:0033048	negative regulation of mitotic sister chromatid segregation	5	0.00500745	0.0391588	spdl-1/knl-1/bub-1/czw-1/mdf-2
GO:0051053	negative regulation of DNA metabolic process	5	0.00500745	0.0391588	his-24/hil-4/rde-2/pot-2/hil-5
GO:1903313	positive regulation of mRNA metabolic process	5	0.00500745	0.0391588	oma-1/pos-1/oma-2/gla-3/pie-1
GO:0060341	regulation of cellular localization	16	0.00522052	0.0406101	egg-2/sam-4/spdl-1/daf-18/knl-1/egg-3/egg-5/fsn-1/egg-1/bub-1/npl-4.1/egg-4/ndc-80/air-1/wrm-1/sar-1
GO:0048468	cell development	41	0.00527998	0.0408577	egg-2/nos-2/oma-1/gna-2/cyb-1/cdk-1/puf-5/mom-2/oma-2/egg-3/dyf-7/egg-5/ran-1/cyp-31A2/fsn-1/mei-1/efn-4/egg-1/cyb-2.1/bub-1/spas-1/pak-2/lam-3/egg-4/mek-1/zig-4/pgl-2/dnc-1/unc-44/ptp-2/wee-1.3/ccf-1/rbbp-5/cyb-3/gex-2/enu-3.6/meg-2/glh-1/gld-3/kal-1/eri-1
GO:0006082	organic acid metabolic process	38	0.00540396	0.0415992	gln-5/acs-2/acs-19/T02G5.7/phy-2/sdhd-1/cysl-2/ldh-1/gln-6/mdh-2/asns-2/dlat-1/gpd-1/hphd-1/hxk-1/C31C9.2/ech-6/ipgm-1/ddo-3/odc-1/T03F6.3/aldo-1/ddo-2/acly-2/B0250.5/got-2.2/hpd-1/tpi-1/idha-1/let-268/acdh-10/sdha-1/sdha-2/icl-1/ech-4/dhfr-1/egl-9/C01G10.7
GO:0006099	tricarboxylic acid cycle	6	0.005619	0.0423718	sdhd-1/mdh-2/idha-1/sdha-1/sdha-2/icl-1
GO:0007091	metaphase/anaphase transition of mitotic cell cycle	6	0.005619	0.0423718	spdl-1/knl-1/bub-1/czw-1/cyb-3/mdf-2
GO:0043488	regulation of mRNA stability	6	0.005619	0.0423718	oma-1/pos-1/oma-2/gla-3/pie-1/tiar-1
GO:0072525	pyridine-containing compound biosynthetic process	6	0.005619	0.0423718	dlat-1/gpd-1/hxk-1/ipgm-1/aldo-1/tpi-1
GO:0006310	DNA recombination	13	0.00570473	0.0425838	his-24/mcm-7/syp-2/rpa-2/hil-4/rde-2/pch-2/msh-5/smc-6/mcm-2/hil-5/H21P03.2/rad-54.B
GO:0031047	gene silencing by RNA	13	0.00570473	0.0425838	wdr-5.1/B0511.7/hrde-2/wago-1/pash-1/haf-9/rde-2/ppw-1/nrde-3/ccf-1/rde-12/lin-28/eri-1
GO:0007018	microtubule-based movement	11	0.00582194	0.0432403	sam-4/spdl-1/klp-16/zen-4/knl-3/ndc-80/csc-1/klp-15/dnc-1/klp-18/klp-7
GO:0045859	regulation of protein kinase activity	14	0.00656625	0.0485246	oma-1/cyb-1/cdk-1/oma-2/egg-5/cyb-2.1/pak-2/egg-4/mek-1/wee-1.3/wrm-1/cyb-3/sek-3/nsy-4
GO:0071900	regulation of protein serine/threonine kinase activity	11	0.00672485	0.0492668	oma-1/cyb-1/cdk-1/oma-2/cyb-2.1/mek-1/wee-1.3/wrm-1/cyb-3/sek-3/nsy-4
GO:0006754	ATP biosynthetic process	7	0.00683335	0.0492668	dlat-1/gpd-1/hxk-1/ipgm-1/aldo-1/tpi-1/cyc-1
GO:0006997	nucleus organization	7	0.00683335	0.0492668	oma-1/oma-2/ima-2/plk-1/rbm-39/wee-1.3/cnep-1
GO:0019362	pyridine nucleotide metabolic process	7	0.00683335	0.0492668	dlat-1/gpd-1/hxk-1/ipgm-1/aldo-1/tpi-1/D2063.1
GO:0046496	nicotinamide nucleotide metabolic process	7	0.00683335	0.0492668	dlat-1/gpd-1/hxk-1/ipgm-1/aldo-1/tpi-1/D2063.1
GO:0033046	negative regulation of sister chromatid segregation	5	0.00698325	0.0498611	spdl-1/knl-1/bub-1/czw-1/mdf-2
GO:0040020	regulation of meiotic nuclear division	5	0.00698325	0.0498611	cdk-1/syp-2/mei-1/pch-2/gld-3
Downregulated:
GO:0006952	defense response	41	1.635e-12	1.60557e-09	ilys-3/F32G8.3/spp-18/lys-7/clec-61/asp-14/fbxa-60/F18G5.6/gst-5/grd-3/T21F4.1/irg-1/spp-3/fipr-24/F47B8.4/fbxa-116/pals-23/crn-2/F31F7.1/F42F12.3/F55G11.8/ZK1320.2/cnc-6/F56D2.5/nhr-112/fshr-1/lipl-5/C42D8.1/C18E9.9/Y43C5A.3/F20C5.4/F39G3.5/F26F12.5/gstk-1/asp-12/ilys-2/ttr-21/lys-3/irg-7/F54B8.4/gst-38
GO:0006805	xenobiotic metabolic process	13	4.14071e-11	1.35539e-08	cyp-35B1/cyp-34A2/cyp-33E1/F56A4.3/cyp-35A2/gst-41/cyp-33C7/cdo-1/cyp-33C3/cyp-33A1/cyp-33B1/cyp-33C4/cyp-33C2
GO:0071466	cellular response to xenobiotic stimulus	13	4.14071e-11	1.35539e-08	cyp-35B1/cyp-34A2/cyp-33E1/F56A4.3/cyp-35A2/gst-41/cyp-33C7/cdo-1/cyp-33C3/cyp-33A1/cyp-33B1/cyp-33C4/cyp-33C2
GO:0009410	response to xenobiotic stimulus	13	7.63956e-11	1.82543e-08	cyp-35B1/cyp-34A2/cyp-33E1/F56A4.3/cyp-35A2/gst-41/cyp-33C7/cdo-1/cyp-33C3/cyp-33A1/cyp-33B1/cyp-33C4/cyp-33C2
GO:0045087	innate immune response	32	9.29446e-11	1.82543e-08	spp-18/lys-7/asp-14/fbxa-60/F18G5.6/gst-5/T21F4.1/irg-1/spp-3/fipr-24/F47B8.4/fbxa-116/pals-23/crn-2/F31F7.1/F42F12.3/F55G11.8/ZK1320.2/cnc-6/F56D2.5/nhr-112/fshr-1/C42D8.1/C18E9.9/F20C5.4/F39G3.5/gstk-1/asp-12/lys-3/irg-7/F54B8.4/gst-38
GO:0002376	immune system process	32	1.45583e-10	2.04233e-08	spp-18/lys-7/asp-14/fbxa-60/F18G5.6/gst-5/T21F4.1/irg-1/spp-3/fipr-24/F47B8.4/fbxa-116/pals-23/crn-2/F31F7.1/F42F12.3/F55G11.8/ZK1320.2/cnc-6/F56D2.5/nhr-112/fshr-1/C42D8.1/C18E9.9/F20C5.4/F39G3.5/gstk-1/asp-12/lys-3/irg-7/F54B8.4/gst-38
GO:0006955	immune response	32	1.45583e-10	2.04233e-08	spp-18/lys-7/asp-14/fbxa-60/F18G5.6/gst-5/T21F4.1/irg-1/spp-3/fipr-24/F47B8.4/fbxa-116/pals-23/crn-2/F31F7.1/F42F12.3/F55G11.8/ZK1320.2/cnc-6/F56D2.5/nhr-112/fshr-1/C42D8.1/C18E9.9/F20C5.4/F39G3.5/gstk-1/asp-12/lys-3/irg-7/F54B8.4/gst-38
GO:0042738	exogenous drug catabolic process	10	2.5955e-08	3.18598e-06	cyp-35B1/cyp-34A2/cyp-33E1/cyp-35A2/cyp-33C7/cyp-33C3/cyp-33A1/cyp-33B1/cyp-33C4/cyp-33C2
GO:0042737	drug catabolic process	13	1.67148e-07	1.82377e-05	cyp-35B1/cyp-34A2/cyp-33E1/gst-42/cyp-35A2/cyp-33C7/cyp-33C3/hpo-15/cyp-33A1/cyp-33B1/cyp-33C4/cyp-33C2/dpyd-1
GO:0070887	cellular response to chemical stimulus	33	2.59247e-05	0.00254581	cyp-35B1/sod-5/cyp-34A2/gpx-3/fbxa-60/Y51B9A.9/cyp-33E1/F56A4.3/cyp-35A2/fipr-24/gst-41/djr-1.2/cyp-33C7/cdo-1/fshr-1/cyp-33C3/cbp-3/dnj-26/nhr-88/nhr-105/cyp-33A1/F41B4.3/cyp-33B1/hsp-70/gstk-1/cyp-33C4/lmtr-5/cyp-33C2/bre-1/tbb-6/gpx-5/gst-38/smf-1
GO:0006749	glutathione metabolic process	9	3.26844e-05	0.00291782	gst-20/gst-3/gst-5/gst-42/F56A4.3/gst-15/gst-41/gstk-1/gst-38
GO:0055114	oxidation-reduction process	37	0.000125668	0.00966255	gst-20/cyp-35B1/sod-5/cyp-34A2/nmad-1/tyr-3/gpx-3/R05D8.7/F35C8.5/cyp-33E1/D1054.8/cyp-35A2/F47B8.4/dohh-1/ZC443.1/cyp-33C7/F42F12.3/cdo-1/F36A2.2/cyp-32B1/cyp-33C3/ech-9/hpo-15/F39G3.5/cyp-33A1/cyp-33B1/cyp-25A1/epg-7/gstk-1/cyp-33C4/Y9C9A.16/xdh-1/F47B8.3/cyp-13B1/cyp-33C2/dpyd-1/gpx-5
GO:0006575	cellular modified amino acid metabolic process	11	0.000127916	0.00966255	gst-20/F58H1.3/gst-3/Y106G6E.4/gst-5/gst-42/F56A4.3/gst-15/gst-41/gstk-1/gst-38
GO:0052548	regulation of endopeptidase activity	8	0.000221862	0.0155621	piit-1/tag-196/C54D10.10/T21D12.12/cpi-2/crm-1/lmtr-5/Y39B6A.34
GO:0006518	peptide metabolic process	26	0.000480179	0.0314357	gst-20/gst-3/gst-5/dph-3/gst-42/F56A4.3/rpl-24.2/mrps-17/gst-15/gst-41/mrpl-23/eif-3.G/mrpl-47/rps-12/gstk-1/mrpl-32/rps-13/rpl-30/T26E3.4/rps-29/rpl-25.1/rps-22/mrpl-30/rpl-38/egl-45/gst-38
GO:0052547	regulation of peptidase activity	8	0.000585709	0.0345657	piit-1/tag-196/C54D10.10/T21D12.12/cpi-2/crm-1/lmtr-5/Y39B6A.34
GO:0010951	negative regulation of endopeptidase activity	7	0.000598388	0.0345657	piit-1/tag-196/C54D10.10/T21D12.12/cpi-2/crm-1/lmtr-5
GO:0009116	nucleoside metabolic process	7	0.000734375	0.0400642	F58H1.3/ppat-1/B0228.7/Y48A6B.7/T19B4.3/ctps-1/dpyd-1
GO:0043603	cellular amide metabolic process	29	0.000888969	0.0441983	gst-20/gst-3/Y106G6E.4/C17C3.3/gst-5/dph-3/gst-42/F56A4.3/rpl-24.2/mrps-17/gst-15/gst-41/mrpl-23/eif-3.G/mrpl-47/rps-12/nape-1/gstk-1/mrpl-32/rps-13/rpl-30/T26E3.4/rps-29/rpl-25.1/rps-22/mrpl-30/rpl-38/egl-45/gst-38
GO:0006790	sulfur compound metabolic process	15	0.000900169	0.0441983	gst-20/F58H1.3/gst-3/C17C3.3/gst-5/B0228.7/gst-42/F56A4.3/gst-15/gst-41/cdo-1/iscu-1/gstk-1/Y9C9A.16/gst-38

## Sheet: Hypergravity - RRHO analysis
ID	Description	Count	P-value	FDR	Genes
Upregulated 10xg and 15xg:
GO:0007049	cell cycle	15	2.45276e-06	0.00138826	air-2/cav-1/cdk-1/cks-1/emr-1/him-3/mei-2/nhr-67/nos-2/phg-1/ptr-2/zyg-9/rmd-1/orc-1/tofu-6
GO:0051301	cell division	9	3.61982e-05	0.0102441	air-2/cdk-1/cks-1/emr-1/mei-2/ptr-2/zyg-9/rmd-1/tofu-6
GO:0022402	cell cycle process	11	8.61118e-05	0.0162464	air-2/cdk-1/emr-1/him-3/mei-2/nhr-67/phg-1/ptr-2/zyg-9/orc-1/tofu-6
GO:0051726	regulation of cell cycle	8	0.000264303	0.0373989	air-2/cdk-1/cks-1/him-3/nhr-67/nos-2/phg-1/orc-1
Upregulated 10xg only:
GO:0006259	DNA metabolic process	7	1.76515e-05	0.00596621	atl-1/pms-2/nth-1/fan-1/damt-1/mtss-1/psf-3
Upregulated 15xg only:
GO:0022402	cell cycle process	27	2.17848e-07	0.000265775	act-2/air-1/ced-12/dnc-1/dpl-1/eri-1/fzy-1/ham-1/hcp-4/ima-2/klp-7/mcm-2/mcm-7/mdf-2/mek-1/msh-5/rde-2/tba-1/wee-1.3/wrm-1/zen-4/egg-3/cyp-31A2/rad-54.B/czw-1/egg-5/egg-4
GO:0033206	meiotic cytokinesis	7	8.29335e-07	0.000505894	act-2/fzy-1/zen-4/egg-3/cyp-31A2/egg-5/egg-4
GO:0000280	nuclear division	18	1.27799e-06	0.000511007	air-1/eri-1/fzy-1/hcp-4/klp-7/mcm-7/mdf-2/mek-1/msh-5/rde-2/zen-4/egg-3/cyp-31A2/rad-54.B/czw-1/cnep-1/egg-5/egg-4
GO:0000910	cytokinesis	10	1.95143e-06	0.000511007	act-2/air-1/fzy-1/klp-7/tba-1/zen-4/egg-3/cyp-31A2/egg-5/egg-4
GO:0007049	cell cycle	30	2.22882e-06	0.000511007	act-2/air-1/ced-12/dlc-1/dnc-1/dpl-1/eri-1/fzy-1/ham-1/hcp-4/ima-2/klp-7/mcm-2/mcm-7/mdf-2/mek-1/msh-5/ran-1/rde-2/tba-1/wee-1.3/wrm-1/zen-4/egg-3/smc-6/cyp-31A2/rad-54.B/czw-1/egg-5/egg-4
GO:0048285	organelle fission	18	2.51315e-06	0.000511007	air-1/eri-1/fzy-1/hcp-4/klp-7/mcm-7/mdf-2/mek-1/msh-5/rde-2/zen-4/egg-3/cyp-31A2/rad-54.B/czw-1/cnep-1/egg-5/egg-4
GO:1903829	positive regulation of cellular protein localization	8	7.65017e-06	0.00133332	air-1/fsn-1/wrm-1/egg-3/npl-4.1/egg-5/egg-4/sar-1
GO:0040038	polar body extrusion after meiotic divisions	6	1.02559e-05	0.00156403	fzy-1/zen-4/egg-3/cyp-31A2/egg-5/egg-4
GO:0003006	developmental process involved in reproduction	23	1.45023e-05	0.00196587	ccf-1/ced-12/dnc-1/dpl-1/eri-1/fem-2/glh-1/kal-1/mek-1/mes-4/pgl-2/pkc-3/ptp-2/ptr-1/ram-2/ran-1/tsp-12/wee-1.3/egg-3/cyp-31A2/meg-2/egg-5/egg-4
GO:0051301	cell division	17	2.23445e-05	0.00256833	act-2/air-1/dlc-1/dpl-1/fzy-1/ham-1/klp-7/ran-1/tba-1/wrm-1/zen-4/egg-3/cyp-31A2/toe-2/czw-1/egg-5/egg-4
GO:0051321	meiotic cell cycle	16	2.34892e-05	0.00256833	act-2/dlc-1/eri-1/fzy-1/klp-7/mek-1/msh-5/rde-2/wee-1.3/zen-4/egg-3/smc-6/cyp-31A2/rad-54.B/egg-5/egg-4
GO:1903046	meiotic cell cycle process	14	2.52623e-05	0.00256833	act-2/eri-1/fzy-1/klp-7/mek-1/msh-5/rde-2/wee-1.3/zen-4/egg-3/cyp-31A2/rad-54.B/egg-5/egg-4
GO:0007143	female meiotic nuclear division	6	2.95933e-05	0.00277722	fzy-1/zen-4/egg-3/cyp-31A2/egg-5/egg-4
GO:0007292	female gamete generation	13	3.48107e-05	0.0028333	ccf-1/fzy-1/mek-1/pgl-2/ptp-2/ran-1/wee-1.3/zen-4/egg-3/cyp-31A2/meg-2/egg-5/egg-4
GO:0061640	cytoskeleton-dependent cytokinesis	8	3.48356e-05	0.0028333	act-2/fzy-1/klp-7/zen-4/egg-3/cyp-31A2/egg-5/egg-4
GO:0022412	cellular process involved in reproduction in multicellular organism	15	4.02834e-05	0.00307161	ccf-1/eri-1/fzy-1/glh-1/mek-1/pgl-2/ptp-2/ran-1/wee-1.3/zen-4/egg-3/cyp-31A2/meg-2/egg-5/egg-4
GO:0048609	multicellular organismal reproductive process	23	4.92457e-05	0.00353026	ccf-1/eri-1/fzy-1/gex-2/glh-1/klp-7/mek-1/pgl-2/ptp-2/ran-1/sqv-1/sqv-5/tsp-12/wee-1.3/zen-4/egg-3/cyp-31A2/meg-2/toca-2/sam-4/egg-5/egg-4/cutc-1
GO:0140013	meiotic nuclear division	12	5.22819e-05	0.00353026	eri-1/fzy-1/klp-7/mek-1/msh-5/rde-2/zen-4/egg-3/cyp-31A2/rad-54.B/egg-5/egg-4
GO:0048477	oogenesis	11	5.49795e-05	0.00353026	ccf-1/mek-1/pgl-2/ptp-2/ran-1/wee-1.3/egg-3/cyp-31A2/meg-2/egg-5/egg-4
GO:0032504	multicellular organism reproduction	23	8.39636e-05	0.00512178	ccf-1/eri-1/fzy-1/gex-2/glh-1/klp-7/mek-1/pgl-2/ptp-2/ran-1/sqv-1/sqv-5/tsp-12/wee-1.3/zen-4/egg-3/cyp-31A2/meg-2/toca-2/sam-4/egg-5/egg-4/cutc-1
GO:0007281	germ cell development	13	0.000117875	0.00684799	ccf-1/eri-1/glh-1/mek-1/pgl-2/ptp-2/ran-1/wee-1.3/egg-3/cyp-31A2/meg-2/egg-5/egg-4
GO:0051302	regulation of cell division	7	0.000158507	0.00878995	air-1/dpl-1/klp-7/tba-1/wrm-1/zen-4/toe-2
GO:1903827	regulation of cellular protein localization	8	0.000212161	0.0108451	air-1/fsn-1/wrm-1/egg-3/npl-4.1/egg-5/egg-4/sar-1
GO:0030866	cortical actin cytoskeleton organization	5	0.000213347	0.0108451	act-2/zen-4/egg-3/egg-5/egg-4
GO:0030865	cortical cytoskeleton organization	5	0.000281939	0.0137586	act-2/zen-4/egg-3/egg-5/egg-4
GO:0007276	gamete generation	15	0.000324719	0.0150495	ccf-1/eri-1/fzy-1/glh-1/mek-1/pgl-2/ptp-2/ran-1/wee-1.3/zen-4/egg-3/cyp-31A2/meg-2/egg-5/egg-4
GO:1903047	mitotic cell cycle process	15	0.0003465	0.0150495	act-2/air-1/ced-12/dnc-1/dpl-1/hcp-4/ima-2/klp-7/mcm-2/mcm-7/mdf-2/tba-1/wrm-1/zen-4/czw-1
GO:0033365	protein localization to organelle	14	0.000347464	0.0150495	air-1/fsn-1/ham-1/hcp-4/ima-1/ima-2/klp-7/ran-1/tfg-1/wrm-1/tram-1/vps-15/ucr-1/npl-4.1
GO:0019953	sexual reproduction	17	0.000357733	0.0150495	ccf-1/dnc-1/eri-1/fzy-1/glh-1/mek-1/pgl-2/pkc-3/ptp-2/ran-1/wee-1.3/zen-4/egg-3/cyp-31A2/meg-2/egg-5/egg-4
GO:0030703	eggshell formation	4	0.00044411	0.0171421	egg-3/cyp-31A2/egg-5/egg-4
GO:0072697	protein localization to cell cortex	4	0.00044411	0.0171421	ham-1/egg-3/egg-5/egg-4
GO:0007059	chromosome segregation	13	0.000449628	0.0171421	dnc-1/eri-1/fzy-1/hcp-4/ima-2/klp-15/klp-16/mcm-7/mdf-2/msh-5/rde-2/zen-4/czw-1
GO:0006096	glycolytic process	4	0.000625218	0.0217933	gpd-1/tpi-1/dlat-1/aldo-1
GO:0006757	ATP generation from ADP	4	0.000625218	0.0217933	gpd-1/tpi-1/dlat-1/aldo-1
GO:0042866	pyruvate biosynthetic process	4	0.000625218	0.0217933	gpd-1/tpi-1/dlat-1/aldo-1
GO:0044703	multi-organism reproductive process	17	0.000727095	0.0246405	ccf-1/dnc-1/eri-1/fzy-1/glh-1/mek-1/pgl-2/pkc-3/ptp-2/ran-1/wee-1.3/zen-4/egg-3/cyp-31A2/meg-2/egg-5/egg-4
GO:0010608	posttranscriptional regulation of gene expression	12	0.000827483	0.0272846	ccf-1/eri-1/gex-2/haf-9/lin-28/mex-3/nos-1/rde-2/sup-26/tag-153/cri-3/tiar-1
GO:0009790	embryo development	22	0.000913509	0.0293285	act-2/ced-8/gex-2/ima-2/kal-1/klp-7/lin-36/mcm-7/mdf-2/mex-3/pkc-3/ran-1/rsp-3/sqv-1/tba-1/tsp-12/wee-1.3/wrm-1/cyp-31A2/meg-2/toca-2/sar-1
GO:0006469	negative regulation of protein kinase activity	4	0.00113389	0.0354705	wee-1.3/egg-5/egg-4/nsy-4
GO:0006090	pyruvate metabolic process	4	0.00147362	0.0410952	gpd-1/tpi-1/dlat-1/aldo-1
GO:0032465	regulation of cytokinesis	4	0.00147362	0.0410952	air-1/klp-7/tba-1/zen-4
GO:0033673	negative regulation of kinase activity	4	0.00147362	0.0410952	wee-1.3/egg-5/egg-4/nsy-4
GO:0051348	negative regulation of transferase activity	4	0.00147362	0.0410952	wee-1.3/egg-5/egg-4/nsy-4
GO:0034504	protein localization to nucleus	6	0.00148674	0.0410952	fsn-1/ima-1/ima-2/ran-1/wrm-1/npl-4.1
GO:0006754	ATP biosynthetic process	5	0.00158318	0.0410952	cyc-1/gpd-1/tpi-1/dlat-1/aldo-1
GO:0019362	pyridine nucleotide metabolic process	5	0.00158318	0.0410952	gpd-1/tpi-1/dlat-1/aldo-1/D2063.1
GO:0046496	nicotinamide nucleotide metabolic process	5	0.00158318	0.0410952	gpd-1/tpi-1/dlat-1/aldo-1/D2063.1
GO:0009145	purine nucleoside triphosphate biosynthetic process	5	0.00187706	0.0449331	cyc-1/gpd-1/tpi-1/dlat-1/aldo-1
GO:0009206	purine ribonucleoside triphosphate biosynthetic process	5	0.00187706	0.0449331	cyc-1/gpd-1/tpi-1/dlat-1/aldo-1
GO:0072524	pyridine-containing compound metabolic process	5	0.00187706	0.0449331	gpd-1/tpi-1/dlat-1/aldo-1/D2063.1
GO:0046031	ADP metabolic process	4	0.00187835	0.0449331	gpd-1/tpi-1/dlat-1/aldo-1
GO:0000278	mitotic cell cycle	15	0.00210929	0.0494872	act-2/air-1/ced-12/dnc-1/dpl-1/hcp-4/ima-2/klp-7/mcm-2/mcm-7/mdf-2/tba-1/wrm-1/zen-4/czw-1
Downregulated 10xg and 15xg:
GO:0006952	defense response	8	6.78039e-06	0.000779745	cnc-6/gst-5/F32G8.3/ilys-3/F18G5.6/F31F7.1/asp-14/T21F4.1
GO:0045087	innate immune response	6	0.000104424	0.00329085	cnc-6/gst-5/F18G5.6/F31F7.1/asp-14/T21F4.1
GO:0002376	immune system process	6	0.000114464	0.00329085	cnc-6/gst-5/F18G5.6/F31F7.1/asp-14/T21F4.1
GO:0006955	immune response	6	0.000114464	0.00329085	cnc-6/gst-5/F18G5.6/F31F7.1/asp-14/T21F4.1
GO:0006749	glutathione metabolic process	3	0.000463472	0.0106599	gst-5/gst-15/gst-20
GO:0006575	cellular modified amino acid metabolic process	3	0.00225244	0.0431718	gst-5/gst-15/gst-20
Downregulated 10xg only:
No enriched terms
Downregulated 15xg only:
GO:0006412	translation	8	1.17273e-05	0.00164922	rpl-25.1/rpl-30/rpl-38/rps-12/rps-13/rps-22/rps-29/mrpl-32
GO:0043043	peptide biosynthetic process	8	1.30373e-05	0.00164922	rpl-25.1/rpl-30/rpl-38/rps-12/rps-13/rps-22/rps-29/mrpl-32
GO:0043604	amide biosynthetic process	8	2.69937e-05	0.00227647	rpl-25.1/rpl-30/rpl-38/rps-12/rps-13/rps-22/rps-29/mrpl-32
GO:0006518	peptide metabolic process	8	7.01907e-05	0.00443956	rpl-25.1/rpl-30/rpl-38/rps-12/rps-13/rps-22/rps-29/mrpl-32
GO:0043603	cellular amide metabolic process	8	0.000268472	0.0135847	rpl-25.1/rpl-30/rpl-38/rps-12/rps-13/rps-22/rps-29/mrpl-32

## Sheet: Microgravity - |LFC| > 0
ID	Description	Count	P-value	FDR	Genes
Upregulated:
GO:0007049	cell cycle	52	8.62526e-10	7.24756e-07	msh-5/cav-1/cdk-11.2/gld-3/cep-1/dpy-26/ran-3/ptr-2/mcm-7/mom-2/dog-1/nos-2/let-502/mom-5/spat-1/mel-28/hcp-2/cdc-48.2/szy-4/dot-1.1/mei-1/spd-1/cin-4/spo-11/bub-1/cyh-1/cyk-4/dpy-28/saps-1/dlc-1/egg-4/air-2/efa-6/hpl-1/ska-1/bub-3/rsa-1/act-2/egg-5/egg-3/klp-18/gld-1/cec-5/hcp-3/sel-10/scc-1/gpr-2/rbx-1/knl-2/spdl-1/syp-2/knl-3
GO:0000280	nuclear division	30	1.12978e-09	7.24756e-07	msh-5/gld-3/cep-1/dpy-26/mcm-7/dog-1/spat-1/mel-28/hcp-2/mei-1/spd-1/cin-4/spo-11/bub-1/cyk-4/dpy-28/egg-4/air-2/efa-6/bub-3/rsa-1/egg-5/egg-3/klp-18/hcp-3/scc-1/rbx-1/spdl-1/syp-2/knl-3
GO:0051276	chromosome organization	42	1.77448e-09	7.58884e-07	msh-5/set-12/his-39/swsn-1/hil-7/dpy-26/csb-1/mcm-7/dog-1/ing-3/F11E6.7/lin-53/mel-28/hcp-2/prmt-5/dot-1.1/set-4/mys-2/spd-1/cin-4/bub-1/hil-5/cyk-4/dpy-28/F13B12.1/air-2/efa-6/bub-3/lsd-1/kbp-1/hcp-3/rfp-1/scc-1/T22B7.4/rbx-1/set-2/spdl-1/taf-1/syp-2/knl-3/pif-1/his-18
GO:0048285	organelle fission	30	3.58335e-09	1.14936e-06	msh-5/gld-3/cep-1/dpy-26/mcm-7/dog-1/spat-1/mel-28/hcp-2/mei-1/spd-1/cin-4/spo-11/bub-1/cyk-4/dpy-28/egg-4/air-2/efa-6/bub-3/rsa-1/egg-5/egg-3/klp-18/hcp-3/scc-1/rbx-1/spdl-1/syp-2/knl-3
GO:0022402	cell cycle process	41	1.58705e-08	4.07237e-06	msh-5/gld-3/cep-1/dpy-26/ptr-2/mcm-7/mom-2/dog-1/let-502/mom-5/spat-1/mel-28/hcp-2/cdc-48.2/szy-4/mei-1/spd-1/cin-4/spo-11/bub-1/cyk-4/dpy-28/saps-1/egg-4/air-2/efa-6/hpl-1/bub-3/rsa-1/act-2/egg-5/egg-3/klp-18/cec-5/hcp-3/sel-10/scc-1/rbx-1/spdl-1/syp-2/knl-3
GO:0140013	meiotic nuclear division	21	7.26669e-08	1.53989e-05	msh-5/gld-3/cep-1/dpy-26/dog-1/hcp-2/mei-1/cin-4/spo-11/bub-1/cyk-4/dpy-28/egg-4/air-2/bub-3/egg-5/egg-3/klp-18/scc-1/rbx-1/syp-2
GO:0051321	meiotic cell cycle	27	8.4016e-08	1.53989e-05	msh-5/cav-1/gld-3/cep-1/dpy-26/dog-1/mel-28/hcp-2/mei-1/cin-4/spo-11/bub-1/cyk-4/dpy-28/dlc-1/egg-4/air-2/bub-3/act-2/egg-5/egg-3/klp-18/gld-1/scc-1/rbx-1/knl-2/syp-2
GO:0065004	protein-DNA complex assembly	15	4.01436e-07	6.18676e-05	taf-11.2/his-39/taf-11.1/hil-7/mcm-7/tftc-5/bub-1/hil-5/gtf-2H5/kbp-1/hcp-3/T22B7.4/spdl-1/knl-3/his-18
GO:0003006	developmental process involved in reproduction	37	4.33989e-07	6.18676e-05	lin-15B/sex-1/ceh-39/gld-3/tsp-12/meg-3/ref-1/swsn-1/dgn-1/lin-32/ptr-2/pptr-1/sem-5/rsp-5/ptp-2/nos-2/let-502/mog-4/let-60/ubxn-1/lin-53/fog-1/spd-1/bub-1/arf-3/sys-1/sea-1/egg-4/hpl-1/meg-4/egg-5/egg-3/gld-1/sel-10/copb-2/git-1/cogc-8
GO:0071824	protein-DNA complex subunit organization	16	5.78917e-07	7.42751e-05	taf-11.2/his-39/taf-11.1/hil-7/csb-1/mcm-7/tftc-5/bub-1/hil-5/gtf-2H5/kbp-1/hcp-3/T22B7.4/spdl-1/knl-3/his-18
GO:0007059	chromosome segregation	24	7.53957e-07	8.79388e-05	msh-5/cep-1/dpy-26/mcm-7/klp-16/mel-28/hcp-2/mei-1/spd-1/cin-4/bub-1/cyk-4/dpy-28/air-2/efa-6/ska-1/bub-3/hcp-3/scc-1/rbx-1/knl-2/spdl-1/syp-2/knl-3
GO:1903046	meiotic cell cycle process	22	8.39706e-07	8.97786e-05	msh-5/gld-3/cep-1/dpy-26/dog-1/hcp-2/mei-1/cin-4/spo-11/bub-1/cyk-4/dpy-28/egg-4/air-2/bub-3/act-2/egg-5/egg-3/klp-18/scc-1/rbx-1/syp-2
GO:0098813	nuclear chromosome segregation	21	1.3639e-06	0.000134607	msh-5/cep-1/dpy-26/mcm-7/mel-28/hcp-2/mei-1/spd-1/cin-4/bub-1/cyk-4/dpy-28/air-2/efa-6/bub-3/hcp-3/scc-1/rbx-1/spdl-1/syp-2/knl-3
GO:0000819	sister chromatid segregation	17	1.63089e-06	0.000149459	dpy-26/mcm-7/mel-28/hcp-2/spd-1/cin-4/bub-1/cyk-4/dpy-28/air-2/efa-6/bub-3/hcp-3/scc-1/rbx-1/spdl-1/knl-3
GO:0051301	cell division	26	2.45411e-06	0.000209908	gld-3/dpy-26/ran-3/ptr-2/let-502/mel-28/mei-1/cin-4/bub-1/cyk-4/dpy-28/sys-1/dlc-1/egg-4/air-2/ska-1/bub-3/act-2/egg-5/egg-3/scc-1/gpr-2/rbx-1/knl-2/spdl-1/vps-33.2
GO:0030866	cortical actin cytoskeleton organization	8	3.19684e-06	0.000256347	let-502/saps-1/egg-4/air-2/act-2/egg-5/egg-3/rga-3
GO:0030865	cortical cytoskeleton organization	8	5.24402e-06	0.000366222	let-502/saps-1/egg-4/air-2/act-2/egg-5/egg-3/rga-3
GO:0140014	mitotic nuclear division	16	5.37181e-06	0.000366222	dpy-26/mcm-7/spat-1/mel-28/hcp-2/spd-1/bub-1/cyk-4/dpy-28/air-2/efa-6/bub-3/rsa-1/hcp-3/spdl-1/knl-3
GO:0010629	negative regulation of gene expression	36	5.4234e-06	0.000366222	sex-1/ceh-39/pash-1/flh-1/ref-1/lin-28/ntl-9/ccr-4/gfl-1/pup-2/lin-53/mel-32/fog-1/prmt-5/dot-1.1/rde-10/F32B6.3/B0511.7/mys-2/ccch-5/ergo-1/F19G12.3/hil-5/tag-153/sys-1/sea-1/flh-3/wago-1/zfp-2/C04B4.2/pir-1/rde-8/gld-1/mex-3/tiar-2/nrde-3
GO:0007051	spindle organization	12	8.0687e-06	0.000517607	spat-1/hcp-2/cdc-48.2/mei-1/spd-1/bub-1/cyk-4/air-2/efa-6/rsa-1/klp-18/hcp-3
GO:1903047	mitotic cell cycle process	25	1.0991e-05	0.000671496	gld-3/dpy-26/ptr-2/mcm-7/mom-2/let-502/mom-5/spat-1/mel-28/hcp-2/cdc-48.2/spd-1/cin-4/bub-1/cyk-4/dpy-28/saps-1/air-2/efa-6/bub-3/rsa-1/act-2/hcp-3/spdl-1/knl-3
GO:0031146	SCF-dependent proteasomal ubiquitin-dependent protein catabolic process	8	1.27348e-05	0.000742672	skr-7/skr-13/skr-15/skr-12/skr-16/skr-14/skr-21/rbx-1
GO:0000070	mitotic sister chromatid segregation	14	1.591e-05	0.000887503	dpy-26/mcm-7/mel-28/hcp-2/spd-1/bub-1/cyk-4/dpy-28/air-2/efa-6/bub-3/hcp-3/spdl-1/knl-3
GO:0007010	cytoskeleton organization	31	1.87362e-05	0.00097543	maph-1.3/W02B8.2/dgn-1/mom-2/let-502/mom-5/spat-1/hcp-2/cdc-48.2/szy-4/pod-1/mei-1/spd-1/bub-1/cyk-4/saps-1/egg-4/air-2/efa-6/ska-1/rsa-1/act-2/rict-1/egg-5/egg-3/klp-18/hcp-3/sel-10/spdl-1/knl-3/rga-3
GO:0051225	spindle assembly	8	1.90068e-05	0.00097543	hcp-2/spd-1/bub-1/cyk-4/air-2/rsa-1/klp-18/hcp-3
GO:0051783	regulation of nuclear division	12	2.52726e-05	0.0012471	gld-3/spat-1/mei-1/bub-1/dpy-28/efa-6/bub-3/hcp-3/rbx-1/spdl-1/syp-2/knl-3
GO:0006974	cellular response to DNA damage stimulus	22	2.76218e-05	0.00131255	skr-7/msh-5/fan-1/cep-1/crn-1/csb-1/mcm-7/dog-1/prmt-5/dot-1.1/dvc-1/F31D4.2/spo-11/com-1/brd-1/gtf-2H5/scc-1/xpc-1/rbx-1/polk-1/hrpk-1/pif-1
GO:0070507	regulation of microtubule cytoskeleton organization	10	3.33533e-05	0.0015283	mom-5/spat-1/szy-4/mei-1/efa-6/ska-1/hcp-3/sel-10/spdl-1/knl-3
GO:0000226	microtubule cytoskeleton organization	21	5.58545e-05	0.00247108	maph-1.3/mom-2/mom-5/spat-1/hcp-2/cdc-48.2/szy-4/mei-1/spd-1/bub-1/cyk-4/saps-1/air-2/efa-6/ska-1/rsa-1/klp-18/hcp-3/sel-10/spdl-1/knl-3
GO:0009790	embryo development	37	6.14456e-05	0.00262782	inx-3/gld-3/tsp-12/meg-3/swsn-1/ced-8/lin-32/ran-3/mcm-7/pptr-1/mom-2/srgp-1/let-502/mog-4/mom-5/lin-53/mel-32/cdc-48.2/mei-1/spd-1/bub-1/arf-3/sys-1/saps-1/meg-4/bub-3/rsa-1/act-2/hcp-3/rbx-1/polk-1/copb-2/mex-3/hrpk-1/spdl-1/taf-1/apx-1
GO:0007052	mitotic spindle organization	8	7.5588e-05	0.00312837	spat-1/cdc-48.2/spd-1/cyk-4/air-2/efa-6/rsa-1/hcp-3
GO:0000278	mitotic cell cycle	26	8.14205e-05	0.003258	gld-3/dpy-26/ptr-2/mcm-7/mom-2/let-502/mom-5/spat-1/mel-28/hcp-2/cdc-48.2/spd-1/cin-4/bub-1/cyk-4/dpy-28/saps-1/air-2/efa-6/ska-1/bub-3/rsa-1/act-2/hcp-3/spdl-1/knl-3
GO:0051784	negative regulation of nuclear division	7	8.58059e-05	0.003258	mei-1/bub-1/dpy-28/efa-6/bub-3/hcp-3/spdl-1
GO:0032886	regulation of microtubule-based process	10	8.71003e-05	0.003258	mom-5/spat-1/szy-4/mei-1/efa-6/ska-1/hcp-3/sel-10/spdl-1/knl-3
GO:0010605	negative regulation of macromolecule metabolic process	39	8.88775e-05	0.003258	sex-1/ceh-39/pash-1/flh-1/ref-1/lin-28/ntl-9/ccr-4/gfl-1/pup-2/lin-53/mel-32/fog-1/prmt-5/dot-1.1/rde-10/F32B6.3/B0511.7/mys-2/ccch-5/ergo-1/F19G12.3/hil-5/tag-153/dpy-28/sys-1/sea-1/egg-4/flh-3/wago-1/zfp-2/C04B4.2/pir-1/egg-5/rde-8/gld-1/mex-3/tiar-2/nrde-3
GO:0071103	DNA conformation change	12	9.81124e-05	0.00349662	his-39/hil-7/dpy-26/csb-1/mcm-7/dog-1/cin-4/hil-5/dpy-28/air-2/pif-1/his-18
GO:0040020	regulation of meiotic nuclear division	6	0.000119624	0.00414804	gld-3/mei-1/dpy-28/bub-3/rbx-1/syp-2
GO:0007017	microtubule-based process	24	0.000133834	0.00451864	maph-1.3/klp-16/mom-2/mom-5/spat-1/hcp-2/cdc-48.2/szy-4/mei-1/spd-1/bub-1/cyk-4/saps-1/dlc-1/air-2/efa-6/ska-1/rsa-1/klp-18/hcp-3/sel-10/rbx-1/spdl-1/knl-3
GO:0045132	meiotic chromosome segregation	12	0.000163625	0.00538286	msh-5/cep-1/dpy-26/hcp-2/mei-1/cin-4/bub-1/dpy-28/bub-3/scc-1/rbx-1/syp-2
GO:0034622	cellular protein-containing complex assembly	28	0.000174274	0.00558984	vps-11/taf-11.2/his-39/meg-3/taf-11.1/hil-7/mcm-7/pptr-1/tftc-5/F10E9.5/mel-28/F32B6.3/mei-1/snr-3/bub-1/hil-5/meg-4/gtf-2H5/kbp-1/hcp-3/sel-10/F25H8.2/T22B7.4/tiar-2/spdl-1/knl-3/his-18/F25B4.5
GO:0009892	negative regulation of metabolic process	39	0.000180883	0.00566031	sex-1/ceh-39/pash-1/flh-1/ref-1/lin-28/ntl-9/ccr-4/gfl-1/pup-2/lin-53/mel-32/fog-1/prmt-5/dot-1.1/rde-10/F32B6.3/B0511.7/mys-2/ccch-5/ergo-1/F19G12.3/hil-5/tag-153/dpy-28/sys-1/sea-1/egg-4/flh-3/wago-1/zfp-2/C04B4.2/pir-1/egg-5/rde-8/gld-1/mex-3/tiar-2/nrde-3
GO:0009792	embryo development ending in birth or egg hatching	25	0.000210665	0.00643533	gld-3/meg-3/swsn-1/ced-8/lin-32/ran-3/mcm-7/let-502/mom-5/lin-53/mel-32/cdc-48.2/mei-1/spd-1/arf-3/sys-1/bub-3/rsa-1/act-2/hcp-3/polk-1/copb-2/hrpk-1/spdl-1/taf-1
GO:0006325	chromatin organization	20	0.000246712	0.00736121	set-12/his-39/swsn-1/hil-7/csb-1/ing-3/lin-53/prmt-5/dot-1.1/set-4/mys-2/hil-5/F13B12.1/air-2/lsd-1/rfp-1/T22B7.4/set-2/taf-1/his-18
GO:0006259	DNA metabolic process	24	0.00026053	0.00756245	msh-5/fan-1/crn-1/csb-1/mcm-7/dog-1/F11E6.7/dvc-1/cin-4/spo-11/hil-5/dpy-28/com-1/brd-1/orc-2/F23F1.5/gtf-2H5/scc-1/div-1/xpc-1/polk-1/syp-2/orc-5/pif-1
GO:0040029	regulation of gene expression, epigenetic	14	0.000265246	0.00756245	sex-1/pash-1/lin-28/dpy-26/gfl-1/pup-2/dot-1.1/rde-10/B0511.7/ergo-1/hil-5/sea-1/rde-8/nrde-3
GO:0006323	DNA packaging	8	0.000295327	0.00823705	his-39/hil-7/dpy-26/csb-1/hil-5/dpy-28/air-2/his-18
GO:0007530	sex determination	7	0.000312809	0.00853901	sex-1/ceh-39/gld-3/mog-4/ubxn-1/fog-1/sea-1
GO:0016458	gene silencing	14	0.00034274	0.00916114	pash-1/lin-28/gfl-1/pup-2/dot-1.1/rde-10/B0511.7/ergo-1/F19G12.3/hil-5/wago-1/pir-1/rde-8/nrde-3
GO:0010608	posttranscriptional regulation of gene expression	18	0.000358045	0.00937494	pash-1/lin-28/ntl-9/gfl-1/pup-2/nos-2/mel-32/fog-1/rde-10/B0511.7/ccch-5/ergo-1/tag-153/rde-8/gld-1/mex-3/tiar-2/nrde-3
GO:0051231	spindle elongation	5	0.000367684	0.00943477	mei-1/spd-1/cyk-4/air-2/efa-6
GO:0061640	cytoskeleton-dependent cytokinesis	9	0.000379868	0.00955628	gld-3/ptr-2/let-502/cyk-4/egg-4/air-2/act-2/egg-5/egg-3
GO:0022412	cellular process involved in reproduction in multicellular organism	19	0.000395646	0.00976181	gld-3/meg-3/pptr-1/ptp-2/nos-2/let-502/mog-4/let-60/mei-1/cyk-4/arf-3/egg-4/hpl-1/meg-4/egg-5/egg-3/gld-1/copb-2/vps-33.2
GO:0010564	regulation of cell cycle process	16	0.000411443	0.00981334	gld-3/mom-5/spat-1/szy-4/mei-1/bub-1/dpy-28/air-2/efa-6/bub-3/hcp-3/sel-10/rbx-1/spdl-1/syp-2/knl-3
GO:0070192	chromosome organization involved in meiotic cell cycle	7	0.000413032	0.00981334	msh-5/dpy-26/bub-1/dpy-28/scc-1/rbx-1/syp-2
GO:0048523	negative regulation of cellular process	45	0.000421946	0.00984284	skr-7/lin-15B/sex-1/ceh-39/pdi-6/flh-1/ref-1/lin-28/ntl-9/pptr-1/srgp-1/lin-53/mel-32/fog-1/prmt-5/dot-1.1/B0511.7/mys-2/mei-1/ccch-5/cin-4/bub-1/hil-5/tag-153/dpy-28/let-607/rgs-9/sys-1/sea-1/egg-4/efa-6/hpl-1/flh-3/bub-3/zfp-2/egg-5/gld-1/hcp-3/sel-10/rgs-11/rbx-1/mex-3/rgs-5/spdl-1/apx-1
GO:0031047	gene silencing by RNA	12	0.000543516	0.0124523	pash-1/lin-28/gfl-1/pup-2/rde-10/B0511.7/ergo-1/F19G12.3/wago-1/pir-1/rde-8/nrde-3
GO:0051382	kinetochore assembly	5	0.00056916	0.0125902	bub-1/kbp-1/hcp-3/spdl-1/knl-3
GO:0090307	mitotic spindle assembly	5	0.00056916	0.0125902	spd-1/cyk-4/air-2/rsa-1/hcp-3
GO:1902850	microtubule cytoskeleton organization involved in mitosis	11	0.000579348	0.0125984	mom-2/mom-5/spat-1/cdc-48.2/spd-1/cyk-4/saps-1/air-2/efa-6/rsa-1/hcp-3
GO:0065003	protein-containing complex assembly	30	0.000598626	0.0128006	B0281.5/vps-11/taf-11.2/his-39/meg-3/taf-11.1/hil-7/mcm-7/pptr-1/tftc-5/mel-32/F10E9.5/mel-28/F32B6.3/mei-1/snr-3/bub-1/hil-5/meg-4/gtf-2H5/kbp-1/hcp-3/sel-10/F25H8.2/T22B7.4/tiar-2/spdl-1/knl-3/his-18/F25B4.5
GO:0007276	gamete generation	21	0.000624728	0.0131398	gld-3/meg-3/pptr-1/ptp-2/nos-2/let-502/mog-4/let-60/ubxn-1/fog-1/mei-1/cyk-4/arf-3/egg-4/hpl-1/meg-4/egg-5/egg-3/gld-1/copb-2/vps-33.2
GO:0051726	regulation of cell cycle	21	0.000676729	0.0140039	cdk-11.2/gld-3/nos-2/mom-5/spat-1/szy-4/dot-1.1/mei-1/cin-4/bub-1/cyh-1/dpy-28/air-2/efa-6/bub-3/hcp-3/sel-10/rbx-1/spdl-1/syp-2/knl-3
GO:0033043	regulation of organelle organization	22	0.000690626	0.0140646	vps-11/gld-3/mom-5/spat-1/szy-4/mei-1/bub-1/hil-5/dpy-28/F13B12.1/air-2/efa-6/ska-1/bub-3/rict-1/cash-1/hcp-3/sel-10/rbx-1/spdl-1/syp-2/knl-3
GO:0043933	protein-containing complex subunit organization	33	0.000734451	0.0147234	B0281.5/vps-11/taf-11.2/his-39/meg-3/taf-11.1/hil-7/csb-1/mcm-7/pptr-1/tftc-5/mel-32/F10E9.5/mel-28/cdc-48.2/F32B6.3/mei-1/snr-3/bub-1/hil-5/efa-6/meg-4/gtf-2H5/kbp-1/hcp-3/sel-10/F25H8.2/T22B7.4/tiar-2/spdl-1/knl-3/his-18/F25B4.5
GO:0022607	cellular component assembly	44	0.00079583	0.0157085	B0281.5/msh-5/cav-1/vps-11/taf-11.2/his-39/meg-3/taf-11.1/vps-35/hil-7/ntl-9/csb-1/mcm-7/pptr-1/let-502/tftc-5/mel-32/F10E9.5/mel-28/hcp-2/F32B6.3/mei-1/spd-1/snr-3/bub-1/hil-5/cyk-4/air-2/meg-4/rsa-1/gtf-2H5/kbp-1/klp-18/hcp-3/sel-10/F25H8.2/scc-1/T22B7.4/tiar-2/spdl-1/syp-2/knl-3/his-18/F25B4.5
GO:0034508	centromere complex assembly	5	0.000843444	0.0161513	bub-1/kbp-1/hcp-3/spdl-1/knl-3
GO:0061983	meiosis II cell cycle process	5	0.000843444	0.0161513	dpy-26/bub-1/dpy-28/act-2/rbx-1
GO:2000113	negative regulation of cellular macromolecule biosynthetic process	20	0.000980023	0.0183417	sex-1/ceh-39/flh-1/ref-1/ntl-9/lin-53/mel-32/fog-1/prmt-5/dot-1.1/mys-2/ccch-5/hil-5/tag-153/sys-1/sea-1/flh-3/zfp-2/gld-1/mex-3
GO:0045165	cell fate commitment	18	0.000986421	0.0183417	lin-15B/tsp-12/ref-1/lin-28/lin-25/mom-2/let-60/mom-5/lin-53/fog-1/sys-1/sea-1/sel-12/gld-1/dsl-2/mex-3/rga-3/apx-1
GO:0001708	cell fate specification	15	0.00101174	0.0185438	lin-15B/tsp-12/ref-1/lin-28/lin-25/mom-2/let-60/mom-5/lin-53/fog-1/sys-1/sea-1/sel-12/dsl-2/mex-3
GO:0040028	regulation of vulval development	11	0.00116538	0.0210589	lin-15B/tsp-12/pash-1/swsn-1/sem-5/ptp-2/let-60/F19F10.11/hpl-1/sel-10/apx-1
GO:0048513	animal organ development	28	0.00118776	0.0211652	dyf-7/lin-15B/gld-3/tsp-12/pash-1/swsn-1/dgn-1/hlh-3/lin-25/mom-2/sem-5/ptp-2/let-502/let-60/mom-5/lin-53/spd-1/bub-1/F19F10.11/sys-1/sel-12/hpl-1/B0507.1/gld-1/sel-10/git-1/cogc-8/apx-1
GO:0035195	gene silencing by miRNA	5	0.00120535	0.0211845	pash-1/lin-28/pup-2/rde-10/B0511.7
GO:0010948	negative regulation of cell cycle process	8	0.0012803	0.0221977	mei-1/bub-1/dpy-28/efa-6/bub-3/hcp-3/sel-10/spdl-1
GO:0000910	cytokinesis	9	0.00131957	0.0224769	gld-3/ptr-2/let-502/cyk-4/egg-4/air-2/act-2/egg-5/egg-3
GO:0032259	methylation	14	0.00133717	0.0224769	set-12/C23G10.7/anmt-3/prmt-5/dot-1.1/set-4/F31D4.2/trm-2A/F13B12.1/pcm-1/lsd-1/alkb-8/B0205.8/set-2
GO:0007281	germ cell development	16	0.00134896	0.0224769	gld-3/meg-3/pptr-1/ptp-2/nos-2/let-502/mog-4/let-60/arf-3/egg-4/hpl-1/meg-4/egg-5/egg-3/gld-1/copb-2
GO:0007548	sex differentiation	18	0.00137913	0.0226849	lin-15B/tsp-12/ref-1/swsn-1/dgn-1/lin-32/ptr-2/sem-5/rsp-5/lin-53/spd-1/bub-1/sys-1/hpl-1/gld-1/sel-10/git-1/cogc-8
GO:0016441	posttranscriptional gene silencing	9	0.00154267	0.0247406	pash-1/lin-28/gfl-1/pup-2/rde-10/B0511.7/ergo-1/rde-8/nrde-3
GO:0035194	posttranscriptional gene silencing by RNA	9	0.00154267	0.0247406	pash-1/lin-28/gfl-1/pup-2/rde-10/B0511.7/ergo-1/rde-8/nrde-3
GO:0031050	dsRNA processing	6	0.00162141	0.0249212	pash-1/lin-28/pup-2/B0511.7/ergo-1/rde-8
GO:0070918	production of small RNA involved in gene silencing by RNA	6	0.00162141	0.0249212	pash-1/lin-28/pup-2/B0511.7/ergo-1/rde-8
GO:0010558	negative regulation of macromolecule biosynthetic process	20	0.00166555	0.0249212	sex-1/ceh-39/flh-1/ref-1/ntl-9/lin-53/mel-32/fog-1/prmt-5/dot-1.1/mys-2/ccch-5/hil-5/tag-153/sys-1/sea-1/flh-3/zfp-2/gld-1/mex-3
GO:0045839	negative regulation of mitotic nuclear division	5	0.00167047	0.0249212	bub-1/efa-6/bub-3/hcp-3/spdl-1
GO:0051383	kinetochore organization	5	0.00167047	0.0249212	bub-1/kbp-1/hcp-3/spdl-1/knl-3
GO:0051985	negative regulation of chromosome segregation	5	0.00167047	0.0249212	mei-1/bub-1/efa-6/bub-3/spdl-1
GO:0035196	production of miRNAs involved in gene silencing by miRNA	4	0.0017976	0.0256259	pash-1/lin-28/pup-2/B0511.7
GO:0060147	regulation of posttranscriptional gene silencing	4	0.0017976	0.0256259	lin-28/rde-10/ergo-1/nrde-3
GO:0060966	regulation of gene silencing by RNA	4	0.0017976	0.0256259	lin-28/rde-10/ergo-1/nrde-3
GO:0071459	protein localization to chromosome, centromeric region	4	0.0017976	0.0256259	bub-1/hcp-3/spdl-1/knl-3
GO:0051493	regulation of cytoskeleton organization	12	0.00186873	0.0263471	mom-5/spat-1/szy-4/mei-1/air-2/efa-6/ska-1/rict-1/hcp-3/sel-10/spdl-1/knl-3
GO:0007131	reciprocal meiotic recombination	6	0.00205761	0.0283862	msh-5/dog-1/cin-4/spo-11/dpy-28/syp-2
GO:0035825	homologous recombination	6	0.00205761	0.0283862	msh-5/dog-1/cin-4/spo-11/dpy-28/syp-2
GO:0060968	regulation of gene silencing	5	0.00225495	0.0307777	lin-28/rde-10/ergo-1/hil-5/nrde-3
GO:0048477	oogenesis	12	0.00232439	0.0313915	meg-3/pptr-1/ptp-2/nos-2/let-502/let-60/egg-4/meg-4/egg-5/egg-3/gld-1/copb-2
GO:0045786	negative regulation of cell cycle	10	0.00247793	0.0329208	dot-1.1/mei-1/cin-4/bub-1/dpy-28/efa-6/bub-3/hcp-3/sel-10/spdl-1
GO:0009890	negative regulation of biosynthetic process	20	0.00254379	0.0329208	sex-1/ceh-39/flh-1/ref-1/ntl-9/lin-53/mel-32/fog-1/prmt-5/dot-1.1/mys-2/ccch-5/hil-5/tag-153/sys-1/sea-1/flh-3/zfp-2/gld-1/mex-3
GO:0031327	negative regulation of cellular biosynthetic process	20	0.00254379	0.0329208	sex-1/ceh-39/flh-1/ref-1/ntl-9/lin-53/mel-32/fog-1/prmt-5/dot-1.1/mys-2/ccch-5/hil-5/tag-153/sys-1/sea-1/flh-3/zfp-2/gld-1/mex-3
GO:0006281	DNA repair	15	0.00256592	0.0329208	msh-5/fan-1/crn-1/csb-1/mcm-7/dog-1/dvc-1/spo-11/com-1/brd-1/gtf-2H5/scc-1/xpc-1/polk-1/pif-1
GO:0043161	proteasome-mediated ubiquitin-dependent protein catabolic process	15	0.00256592	0.0329208	skr-7/skr-13/skr-15/skr-12/skr-16/pbs-2/stc-1/hsp-3/F56D2.2/cdc-48.2/skr-14/skr-21/ubxn-4/rbx-1/Y57A10A.31
GO:0009968	negative regulation of signal transduction	13	0.00264008	0.0335369	skr-7/lin-15B/pdi-6/pptr-1/prmt-5/let-607/rgs-9/hpl-1/sel-10/rgs-11/rbx-1/rgs-5/apx-1
GO:0007549	dosage compensation	4	0.00269614	0.0339132	sex-1/lin-28/dpy-26/sea-1
GO:0045935	positive regulation of nucleobase-containing compound metabolic process	25	0.00274399	0.0341799	ztf-11/sex-1/ceh-39/taf-11.2/taf-11.1/swsn-1/nhr-23/hlh-3/cep-1/his-60/csb-1/mys-2/ccch-5/hil-5/let-607/sys-1/sea-1/zfp-2/rde-8/D2013.6/ubxn-4/taf-1/syp-2/ceh-49/his-18
GO:0017148	negative regulation of translation	7	0.00293813	0.0353705	ntl-9/mel-32/fog-1/ccch-5/tag-153/gld-1/mex-3
GO:0034249	negative regulation of cellular amide metabolic process	7	0.00293813	0.0353705	ntl-9/mel-32/fog-1/ccch-5/tag-153/gld-1/mex-3
GO:0031497	chromatin assembly	5	0.00297528	0.0353705	his-39/hil-7/csb-1/hil-5/his-18
GO:0033206	meiotic cytokinesis	5	0.00297528	0.0353705	cyk-4/egg-4/act-2/egg-5/egg-3
GO:1902680	positive regulation of RNA biosynthetic process	23	0.00300498	0.0353705	ztf-11/sex-1/ceh-39/taf-11.2/taf-11.1/swsn-1/nhr-23/hlh-3/cep-1/his-60/csb-1/mys-2/hil-5/let-607/sys-1/sea-1/zfp-2/rde-8/D2013.6/ubxn-4/taf-1/ceh-49/his-18
GO:1903508	positive regulation of nucleic acid-templated transcription	23	0.00300498	0.0353705	ztf-11/sex-1/ceh-39/taf-11.2/taf-11.1/swsn-1/nhr-23/hlh-3/cep-1/his-60/csb-1/mys-2/hil-5/let-607/sys-1/sea-1/zfp-2/rde-8/D2013.6/ubxn-4/taf-1/ceh-49/his-18
GO:0043414	macromolecule methylation	11	0.00305443	0.0356258	set-12/C23G10.7/prmt-5/dot-1.1/F31D4.2/trm-2A/F13B12.1/pcm-1/alkb-8/B0205.8/set-2
GO:0007292	female gamete generation	14	0.00314427	0.0363432	meg-3/pptr-1/ptp-2/nos-2/let-502/let-60/mei-1/cyk-4/egg-4/meg-4/egg-5/egg-3/gld-1/copb-2
GO:0007088	regulation of mitotic nuclear division	7	0.00349315	0.0400152	spat-1/bub-1/efa-6/bub-3/hcp-3/spdl-1/knl-3
GO:0051254	positive regulation of RNA metabolic process	24	0.00361895	0.0410895	ztf-11/sex-1/ceh-39/taf-11.2/taf-11.1/swsn-1/nhr-23/hlh-3/cep-1/his-60/csb-1/mys-2/ccch-5/hil-5/let-607/sys-1/sea-1/zfp-2/rde-8/D2013.6/ubxn-4/taf-1/ceh-49/his-18
GO:0045144	meiotic sister chromatid segregation	4	0.00386036	0.0428001	dpy-26/bub-1/dpy-28/rbx-1
GO:0016569	covalent chromatin modification	12	0.00386969	0.0428001	set-12/ing-3/prmt-5/dot-1.1/mys-2/F13B12.1/air-2/lsd-1/rfp-1/T22B7.4/set-2/taf-1
GO:0016570	histone modification	12	0.00386969	0.0428001	set-12/ing-3/prmt-5/dot-1.1/mys-2/F13B12.1/air-2/lsd-1/rfp-1/T22B7.4/set-2/taf-1
GO:0051304	chromosome separation	8	0.00395371	0.0428818	hcp-2/cin-4/bub-1/dpy-28/bub-3/rbx-1/spdl-1/knl-3
GO:1990778	protein localization to cell periphery	8	0.00395371	0.0428818	tsp-12/vps-35/vps-4/efr-3/R12B2.2/egg-4/egg-5/egg-3
GO:0019953	sexual reproduction	22	0.00397735	0.0428818	gld-3/meg-3/lin-25/pptr-1/ptp-2/nos-2/let-502/mog-4/let-60/ubxn-1/fog-1/mei-1/cyk-4/arf-3/egg-4/hpl-1/meg-4/egg-5/egg-3/gld-1/copb-2/vps-33.2
GO:0007127	meiosis I	7	0.00412456	0.0440984	msh-5/dog-1/cin-4/spo-11/dpy-28/scc-1/syp-2
GO:0009057	macromolecule catabolic process	29	0.0042463	0.0446939	skr-7/skr-13/skr-15/ZK930.6/skr-12/C33G3.4/pygl-1/skr-16/pbs-2/stc-1/ntl-9/ccr-4/crn-1/ubxn-1/hsp-3/F56D2.2/cdc-48.2/skr-14/F32B6.3/ccch-5/spo-11/cima-1/skr-21/F49C12.9/gld-1/ubxn-4/rbx-1/Y57A10A.31/tiar-2
GO:0033554	cellular response to stress	35	0.00424993	0.0446939	skr-7/msh-5/gst-38/fan-1/pdi-6/cep-1/gck-2/stc-1/crn-1/csb-1/mcm-7/dog-1/ubxn-1/hsp-3/cdc-48.2/prmt-5/dot-1.1/T13C5.6/dvc-1/F31D4.2/spo-11/let-607/com-1/imp-2/brd-1/efa-6/gtf-2H5/ubxn-4/scc-1/xpc-1/rbx-1/polk-1/hrpk-1/Y39A1A.22/pif-1
GO:0051128	regulation of cellular component organization	31	0.00443692	0.0462811	vps-11/gld-3/vps-35/itsn-1/hlh-3/sem-5/srgp-1/ptp-2/let-502/let-60/mom-5/spat-1/szy-4/mei-1/cima-1/bub-1/hil-5/dpy-28/F13B12.1/air-2/efa-6/ska-1/bub-3/rict-1/cash-1/hcp-3/sel-10/rbx-1/spdl-1/syp-2/knl-3
GO:0010648	negative regulation of cell communication	13	0.00459317	0.0470796	skr-7/lin-15B/pdi-6/pptr-1/prmt-5/let-607/rgs-9/hpl-1/sel-10/rgs-11/rbx-1/rgs-5/apx-1
GO:0023057	negative regulation of signaling	13	0.00459317	0.0470796	skr-7/lin-15B/pdi-6/pptr-1/prmt-5/let-607/rgs-9/hpl-1/sel-10/rgs-11/rbx-1/rgs-5/apx-1
GO:0010639	negative regulation of organelle organization	9	0.00462356	0.0470796	mei-1/bub-1/hil-5/dpy-28/efa-6/bub-3/hcp-3/sel-10/spdl-1
GO:0007143	female meiotic nuclear division	5	0.00489002	0.0494008	mei-1/cyk-4/egg-4/egg-5/egg-3
GO:0051172	negative regulation of nitrogen compound metabolic process	25	0.00499571	0.0498285	sex-1/ceh-39/flh-1/ref-1/lin-28/ntl-9/lin-53/mel-32/fog-1/prmt-5/dot-1.1/B0511.7/mys-2/ccch-5/hil-5/tag-153/dpy-28/sys-1/sea-1/egg-4/flh-3/zfp-2/egg-5/gld-1/mex-3
GO:0009887	animal organ morphogenesis	13	0.00501004	0.0498285	tsp-12/swsn-1/dgn-1/mom-2/let-502/mom-5/lin-53/spd-1/sys-1/sel-12/B0507.1/git-1/cogc-8
Downregulated:
GO:0007218	neuropeptide signaling pathway	25	1.12264e-15	1.12039e-12	flp-3/flp-13/nlp-28/nlp-16/ckr-2/nlp-8/flp-7/flp-24/nlp-29/flp-4/nlp-5/flp-5/flp-22/flp-27/nlp-80/flp-21/nlp-6/flp-19/nlp-24/npr-6/nlp-35/pdf-2/flp-14/nlp-14/nlp-15
GO:0007186	G protein-coupled receptor signaling pathway	38	1.89854e-12	9.47372e-10	flp-3/flp-13/nlp-28/fshr-1/nlp-16/F36D4.4/srsx-34/ckr-2/H09F14.1/nlp-8/T23B12.8/flp-7/flp-24/nlp-29/odr-10/F40A3.7/acy-2/flp-4/nlp-5/flp-5/flp-22/flp-27/gpa-17/nlp-80/flp-21/nlp-6/flp-19/nlp-24/npr-6/nlp-35/npr-16/npr-32/gpa-2/pdf-2/flp-14/F57A8.4/nlp-14/nlp-15

## Sheet: Hypergravity vs. Microgravity
ID	Description	Count	P-value	FDR	Genes
Upregulated hypergravity and microgravity:
GO:0007049	cell cycle	25	1.28665e-10	9.17379e-08	msh-5/cav-1/gld-3/ptr-2/mcm-7/mom-2/nos-2/szy-4/mei-1/spd-1/bub-1/dlc-1/egg-4/air-2/act-2/egg-5/egg-3/klp-18/cec-5/hcp-3/scc-1/knl-2/spdl-1/syp-2/knl-3
GO:0000280	nuclear division	16	6.67609e-10	1.68738e-07	msh-5/gld-3/mcm-7/mei-1/spd-1/bub-1/egg-4/air-2/egg-5/egg-3/klp-18/hcp-3/scc-1/spdl-1/syp-2/knl-3
GO:0022402	cell cycle process	21	7.09978e-10	1.68738e-07	msh-5/gld-3/ptr-2/mcm-7/mom-2/szy-4/mei-1/spd-1/bub-1/egg-4/air-2/act-2/egg-5/egg-3/klp-18/cec-5/hcp-3/scc-1/spdl-1/syp-2/knl-3
GO:0048285	organelle fission	16	1.32825e-09	2.3676e-07	msh-5/gld-3/mcm-7/mei-1/spd-1/bub-1/egg-4/air-2/egg-5/egg-3/klp-18/hcp-3/scc-1/spdl-1/syp-2/knl-3
GO:0051321	meiotic cell cycle	15	6.03002e-09	8.5988e-07	msh-5/cav-1/gld-3/mei-1/bub-1/dlc-1/egg-4/air-2/act-2/egg-5/egg-3/klp-18/scc-1/knl-2/syp-2
GO:0007059	chromosome segregation	13	1.29242e-07	1.53583e-05	msh-5/mcm-7/klp-16/mei-1/spd-1/bub-1/air-2/hcp-3/scc-1/knl-2/spdl-1/syp-2/knl-3
GO:0140013	meiotic nuclear division	11	1.83914e-07	1.85718e-05	msh-5/gld-3/mei-1/bub-1/egg-4/air-2/egg-5/egg-3/klp-18/scc-1/syp-2
GO:1903046	meiotic cell cycle process	12	2.08379e-07	1.85718e-05	msh-5/gld-3/mei-1/bub-1/egg-4/air-2/act-2/egg-5/egg-3/klp-18/scc-1/syp-2
GO:0098813	nuclear chromosome segregation	11	9.9747e-07	7.90218e-05	msh-5/mcm-7/mei-1/spd-1/bub-1/air-2/hcp-3/scc-1/spdl-1/syp-2/knl-3
GO:0051301	cell division	13	1.23422e-06	8.80001e-05	gld-3/ptr-2/mei-1/bub-1/dlc-1/egg-4/air-2/act-2/egg-5/egg-3/scc-1/knl-2/spdl-1
GO:0061640	cytoskeleton-dependent cytokinesis	7	2.14439e-06	0.000138995	gld-3/ptr-2/egg-4/air-2/act-2/egg-5/egg-3
GO:0030866	cortical actin cytoskeleton organization	5	5.97977e-06	0.000355298	egg-4/air-2/act-2/egg-5/egg-3
GO:0000910	cytokinesis	7	6.62387e-06	0.000363294	gld-3/ptr-2/egg-4/air-2/act-2/egg-5/egg-3
GO:0030865	cortical cytoskeleton organization	5	8.01638e-06	0.000408263	egg-4/air-2/act-2/egg-5/egg-3
GO:0071459	protein localization to chromosome, centromeric region	4	1.07684e-05	0.000489964	bub-1/hcp-3/spdl-1/knl-3
GO:0051783	regulation of nuclear division	7	1.15953e-05	0.000489964	gld-3/mei-1/bub-1/hcp-3/spdl-1/syp-2/knl-3
GO:0003006	developmental process involved in reproduction	15	1.16822e-05	0.000489964	ceh-39/gld-3/tsp-12/ptr-2/rsp-5/ptp-2/nos-2/ubxn-1/lin-53/spd-1/bub-1/sea-1/egg-4/egg-5/egg-3
GO:0007010	cytoskeleton organization	14	1.62152e-05	0.000642301	mom-2/szy-4/mei-1/spd-1/bub-1/egg-4/air-2/act-2/egg-5/egg-3/klp-18/hcp-3/spdl-1/knl-3
GO:0051225	spindle assembly	5	1.74985e-05	0.000656654	spd-1/bub-1/air-2/klp-18/hcp-3
GO:0065004	protein-DNA complex assembly	7	2.18119e-05	0.00074504	hil-7/mcm-7/bub-1/hil-5/hcp-3/spdl-1/knl-3
GO:0007017	microtubule-based process	12	2.19437e-05	0.00074504	klp-16/mom-2/szy-4/mei-1/spd-1/bub-1/dlc-1/air-2/klp-18/hcp-3/spdl-1/knl-3
GO:0000819	sister chromatid segregation	8	2.41491e-05	0.000782649	mcm-7/spd-1/bub-1/air-2/hcp-3/scc-1/spdl-1/knl-3
GO:0051382	kinetochore assembly	4	3.53744e-05	0.00104357	bub-1/hcp-3/spdl-1/knl-3
GO:0009790	embryo development	16	3.54708e-05	0.00104357	inx-3/gld-3/tsp-12/ced-8/mcm-7/mom-2/lin-53/mei-1/spd-1/bub-1/act-2/hcp-3/polk-1/mex-3/hrpk-1/spdl-1
GO:0010564	regulation of cell cycle process	9	3.65907e-05	0.00104357	gld-3/szy-4/mei-1/bub-1/air-2/hcp-3/spdl-1/syp-2/knl-3
GO:0034508	centromere complex assembly	4	4.89371e-05	0.00133412	bub-1/hcp-3/spdl-1/knl-3
GO:1903047	mitotic cell cycle process	11	5.05208e-05	0.00133412	gld-3/ptr-2/mcm-7/mom-2/spd-1/bub-1/air-2/act-2/hcp-3/spdl-1/knl-3
GO:0051276	chromosome organization	14	5.57211e-05	0.00134488	msh-5/hil-7/mcm-7/F11E6.7/lin-53/spd-1/bub-1/hil-5/air-2/hcp-3/scc-1/spdl-1/syp-2/knl-3
GO:0000226	microtubule cytoskeleton organization	10	5.80046e-05	0.00134488	mom-2/szy-4/mei-1/spd-1/bub-1/air-2/klp-18/hcp-3/spdl-1/knl-3
GO:0000070	mitotic sister chromatid segregation	7	5.84732e-05	0.00134488	mcm-7/spd-1/bub-1/air-2/hcp-3/spdl-1/knl-3
GO:0071824	protein-DNA complex subunit organization	7	5.84732e-05	0.00134488	hil-7/mcm-7/bub-1/hil-5/hcp-3/spdl-1/knl-3
GO:0007051	spindle organization	6	6.83621e-05	0.00152319	mei-1/spd-1/bub-1/air-2/klp-18/hcp-3
GO:0048523	negative regulation of cellular process	19	7.39182e-05	0.00159708	skr-7/ceh-39/pdi-6/flh-1/lin-28/lin-53/B0511.7/mei-1/bub-1/hil-5/tag-153/rgs-9/sea-1/egg-4/flh-3/egg-5/hcp-3/mex-3/spdl-1
GO:0051383	kinetochore organization	4	8.68807e-05	0.00182194	bub-1/hcp-3/spdl-1/knl-3
GO:0010629	negative regulation of gene expression	14	0.000100757	0.00205257	ceh-39/pash-1/flh-1/lin-28/lin-53/B0511.7/hil-5/tag-153/sea-1/flh-3/wago-1/C04B4.2/mex-3/nrde-3
GO:0010605	negative regulation of macromolecule metabolic process	16	0.000105561	0.00209069	ceh-39/pash-1/flh-1/lin-28/lin-53/B0511.7/hil-5/tag-153/sea-1/egg-4/flh-3/wago-1/C04B4.2/egg-5/mex-3/nrde-3
GO:1903829	positive regulation of cellular protein localization	5	0.000137819	0.00265582	bub-1/egg-4/egg-5/egg-3/spdl-1
GO:0033206	meiotic cytokinesis	4	0.000142636	0.0026763	egg-4/act-2/egg-5/egg-3
GO:0009892	negative regulation of metabolic process	16	0.000155457	0.00280563	ceh-39/pash-1/flh-1/lin-28/lin-53/B0511.7/hil-5/tag-153/sea-1/egg-4/flh-3/wago-1/C04B4.2/egg-5/mex-3/nrde-3
GO:0140014	mitotic nuclear division	7	0.000159923	0.00280563	mcm-7/spd-1/bub-1/air-2/hcp-3/spdl-1/knl-3
GO:0006259	DNA metabolic process	11	0.000161333	0.00280563	msh-5/mcm-7/F11E6.7/dvc-1/hil-5/brd-1/scc-1/div-1/polk-1/syp-2/orc-5
GO:0034502	protein localization to chromosome	4	0.000178535	0.00303084	bub-1/hcp-3/spdl-1/knl-3
GO:0007143	female meiotic nuclear division	4	0.000220529	0.00357357	mei-1/egg-4/egg-5/egg-3
GO:0051784	negative regulation of nuclear division	4	0.000220529	0.00357357	mei-1/bub-1/hcp-3/spdl-1
GO:0070507	regulation of microtubule cytoskeleton organization	5	0.000241035	0.00367256	szy-4/mei-1/hcp-3/spdl-1/knl-3
GO:0000278	mitotic cell cycle	11	0.00024209	0.00367256	gld-3/ptr-2/mcm-7/mom-2/spd-1/bub-1/air-2/act-2/hcp-3/spdl-1/knl-3
GO:0009792	embryo development ending in birth or egg hatching	11	0.00024209	0.00367256	gld-3/ced-8/mcm-7/lin-53/mei-1/spd-1/act-2/hcp-3/polk-1/hrpk-1/spdl-1
GO:0051726	regulation of cell cycle	10	0.000250596	0.00372239	gld-3/nos-2/szy-4/mei-1/bub-1/air-2/hcp-3/spdl-1/syp-2/knl-3
GO:0031146	SCF-dependent proteasomal ubiquitin-dependent protein catabolic process	4	0.000269197	0.00383875	skr-7/skr-13/skr-12/skr-14
GO:0051785	positive regulation of nuclear division	4	0.000269197	0.00383875	gld-3/spdl-1/syp-2/knl-3
GO:0032886	regulation of microtubule-based process	5	0.00039462	0.00545971	szy-4/mei-1/hcp-3/spdl-1/knl-3
GO:0006270	DNA replication initiation	3	0.000405841	0.00545971	mcm-7/div-1/orc-5
GO:0035196	production of miRNAs involved in gene silencing by miRNA	3	0.000405841	0.00545971	pash-1/lin-28/B0511.7
GO:0051172	negative regulation of nitrogen compound metabolic process	12	0.000423389	0.00559031	ceh-39/flh-1/lin-28/lin-53/B0511.7/hil-5/tag-153/sea-1/egg-4/flh-3/egg-5/mex-3
GO:0033043	regulation of organelle organization	10	0.000437091	0.00566629	gld-3/szy-4/mei-1/bub-1/hil-5/air-2/hcp-3/spdl-1/syp-2/knl-3
GO:0007530	sex determination	4	0.000461203	0.0058721	ceh-39/gld-3/ubxn-1/sea-1
GO:0070192	chromosome organization involved in meiotic cell cycle	4	0.000542569	0.00678285	msh-5/bub-1/scc-1/syp-2
GO:1904375	regulation of protein localization to cell periphery	3	0.000551761	0.00678285	egg-4/egg-5/egg-3
GO:0031324	negative regulation of cellular metabolic process	12	0.000583943	0.00705681	ceh-39/flh-1/lin-28/lin-53/B0511.7/hil-5/tag-153/sea-1/egg-4/flh-3/egg-5/mex-3
GO:1990778	protein localization to cell periphery	5	0.000612691	0.00728081	tsp-12/vps-35/egg-4/egg-5/egg-3
GO:0022607	cellular component assembly	17	0.000708322	0.00797924	B0281.5/msh-5/cav-1/vps-35/hil-7/mcm-7/mei-1/spd-1/bub-1/hil-5/air-2/klp-18/hcp-3/scc-1/spdl-1/syp-2/knl-3
GO:0007129	synapsis	3	0.00072742	0.00797924	msh-5/scc-1/syp-2
GO:0030703	eggshell formation	3	0.00072742	0.00797924	egg-4/egg-5/egg-3
GO:0051231	spindle elongation	3	0.00072742	0.00797924	mei-1/spd-1/air-2
GO:0072697	protein localization to cell cortex	3	0.00072742	0.00797924	egg-4/egg-5/egg-3
GO:0090307	mitotic spindle assembly	3	0.000935034	0.0101012	spd-1/air-2/hcp-3
GO:0031023	microtubule organizing center organization	4	0.000971486	0.0103384	szy-4/hcp-3/spdl-1/knl-3
GO:1903827	regulation of cellular protein localization	5	0.0010949	0.0114803	bub-1/egg-4/egg-5/egg-3/spdl-1
GO:0001708	cell fate specification	7	0.00115739	0.0118167	tsp-12/lin-28/mom-2/lin-53/sea-1/dsl-2/mex-3
GO:0000212	meiotic spindle organization	3	0.0011767	0.0118167	mei-1/bub-1/klp-18
GO:0045143	homologous chromosome segregation	3	0.0011767	0.0118167	msh-5/scc-1/syp-2
GO:0051493	regulation of cytoskeleton organization	6	0.0013466	0.0133351	szy-4/mei-1/air-2/hcp-3/spdl-1/knl-3
GO:0035195	gene silencing by miRNA	3	0.00145439	0.0140132	pash-1/lin-28/B0511.7
GO:0040020	regulation of meiotic nuclear division	3	0.00145439	0.0140132	gld-3/mei-1/syp-2
GO:0048646	anatomical structure formation involved in morphogenesis	6	0.00153379	0.0145812	tsp-12/mom-2/mei-1/egg-4/egg-5/egg-3
GO:0010639	negative regulation of organelle organization	5	0.00167525	0.0157165	mei-1/bub-1/hil-5/hcp-3/spdl-1
GO:0040029	regulation of gene expression, epigenetic	6	0.0017402	0.0157748	pash-1/lin-28/B0511.7/hil-5/sea-1/nrde-3
GO:0006974	cellular response to DNA damage stimulus	8	0.00176073	0.0157748	skr-7/msh-5/mcm-7/dvc-1/brd-1/scc-1/polk-1/hrpk-1
GO:0045839	negative regulation of mitotic nuclear division	3	0.00176996	0.0157748	bub-1/hcp-3/spdl-1
GO:0051985	negative regulation of chromosome segregation	3	0.00176996	0.0157748	mei-1/bub-1/spdl-1
GO:0016458	gene silencing	6	0.0019671	0.0173154	pash-1/lin-28/B0511.7/hil-5/wago-1/nrde-3
GO:0007088	regulation of mitotic nuclear division	4	0.00199481	0.0173451	bub-1/hcp-3/spdl-1/knl-3
GO:0040038	polar body extrusion after meiotic divisions	3	0.00212518	0.0180388	egg-4/egg-5/egg-3
GO:0060968	regulation of gene silencing	3	0.00212518	0.0180388	lin-28/hil-5/nrde-3
GO:0045132	meiotic chromosome segregation	5	0.00245517	0.0203734	msh-5/mei-1/bub-1/scc-1/syp-2
GO:0090068	positive regulation of cell cycle process	4	0.00245738	0.0203734	gld-3/spdl-1/syp-2/knl-3
GO:0010948	negative regulation of cell cycle process	4	0.00271423	0.0222442	mei-1/bub-1/hcp-3/spdl-1
GO:0051983	regulation of chromosome segregation	4	0.00298892	0.0242171	mei-1/bub-1/spdl-1/knl-3
GO:2000113	negative regulation of cellular macromolecule biosynthetic process	8	0.00339214	0.0271752	ceh-39/flh-1/lin-53/hil-5/tag-153/sea-1/flh-3/mex-3
GO:0010608	posttranscriptional regulation of gene expression	7	0.00345077	0.0273378	pash-1/lin-28/nos-2/B0511.7/tag-153/mex-3/nrde-3
GO:0031047	gene silencing by RNA	5	0.00420878	0.032525	pash-1/lin-28/B0511.7/wago-1/nrde-3
GO:0030036	actin cytoskeleton organization	6	0.00423913	0.032525	mei-1/egg-4/air-2/act-2/egg-5/egg-3
GO:0007276	gamete generation	8	0.0042424	0.032525	gld-3/ptp-2/nos-2/ubxn-1/mei-1/egg-4/egg-5/egg-3
GO:0010558	negative regulation of macromolecule biosynthetic process	8	0.00439883	0.0331444	ceh-39/flh-1/lin-53/hil-5/tag-153/sea-1/flh-3/mex-3
GO:0051128	regulation of cellular component organization	12	0.00441615	0.0331444	gld-3/vps-35/ptp-2/szy-4/mei-1/bub-1/hil-5/air-2/hcp-3/spdl-1/syp-2/knl-3
GO:0050000	chromosome localization	3	0.00455002	0.0337934	cec-5/spdl-1/knl-3
GO:0070925	organelle assembly	8	0.00472506	0.0347316	mei-1/spd-1/bub-1/air-2/klp-18/hcp-3/spdl-1/knl-3
GO:0030029	actin filament-based process	6	0.00514882	0.0365266	mei-1/egg-4/air-2/act-2/egg-5/egg-3
GO:0010965	regulation of mitotic sister chromatid separation	3	0.00517418	0.0365266	bub-1/spdl-1/knl-3
GO:0031050	dsRNA processing	3	0.00517418	0.0365266	pash-1/lin-28/B0511.7
GO:0070918	production of small RNA involved in gene silencing by RNA	3	0.00517418	0.0365266	pash-1/lin-28/B0511.7
GO:0009890	negative regulation of biosynthetic process	8	0.00543325	0.0373922	ceh-39/flh-1/lin-53/hil-5/tag-153/sea-1/flh-3/mex-3
GO:0031327	negative regulation of cellular biosynthetic process	8	0.00543325	0.0373922	ceh-39/flh-1/lin-53/hil-5/tag-153/sea-1/flh-3/mex-3
GO:0045165	cell fate commitment	7	0.00545412	0.0373922	tsp-12/lin-28/mom-2/lin-53/sea-1/dsl-2/mex-3
GO:0022412	cellular process involved in reproduction in multicellular organism	7	0.00567216	0.0385166	gld-3/ptp-2/nos-2/mei-1/egg-4/egg-5/egg-3
GO:0007292	female gamete generation	6	0.00591985	0.0398194	ptp-2/nos-2/mei-1/egg-4/egg-5/egg-3
GO:0051253	negative regulation of RNA metabolic process	7	0.00612782	0.040833	ceh-39/flh-1/lin-28/lin-53/hil-5/sea-1/flh-3
GO:0016441	posttranscriptional gene silencing	4	0.0063593	0.041598	pash-1/lin-28/B0511.7/nrde-3
GO:0035194	posttranscriptional gene silencing by RNA	4	0.0063593	0.041598	pash-1/lin-28/B0511.7/nrde-3
GO:0048513	animal organ development	10	0.00714893	0.0459402	dyf-7/gld-3/tsp-12/pash-1/mom-2/ptp-2/lin-53/spd-1/bub-1/B0507.1
GO:0000281	mitotic cytokinesis	3	0.00734528	0.0459402	gld-3/ptr-2/act-2
GO:0007052	mitotic spindle organization	3	0.00734528	0.0459402	spd-1/air-2/hcp-3
GO:1905818	regulation of chromosome separation	3	0.00734528	0.0459402	bub-1/spdl-1/knl-3
GO:2001251	negative regulation of chromosome organization	3	0.00734528	0.0459402	bub-1/hil-5/spdl-1
Downregulated hypergravity and microgravity:
GO:0006952	defense response	7	9.25532e-05	0.004758	lys-3/fshr-1/F18G5.6/cnc-6/F54B8.4/lys-7/F32G8.3
GO:0045087	innate immune response	6	0.000133623	0.004758	lys-3/fshr-1/F18G5.6/cnc-6/F54B8.4/lys-7
GO:0002376	immune system process	6	0.0001464	0.004758	lys-3/fshr-1/F18G5.6/cnc-6/F54B8.4/lys-7
GO:0006955	immune response	6	0.0001464	0.004758	lys-3/fshr-1/F18G5.6/cnc-6/F54B8.4/lys-7
Upregulated hypergravity, downregulated microgravity:
GO:1901605	alpha-amino acid metabolic process	5	1.2548e-05	0.00176927	phy-2/got-2.2/hpd-1/ddo-2/cysl-2
GO:0006520	cellular amino acid metabolic process	5	5.78404e-05	0.00407775	phy-2/got-2.2/hpd-1/ddo-2/cysl-2
GO:0019752	carboxylic acid metabolic process	6	0.000156739	0.00736671	phy-2/got-2.2/icl-1/hpd-1/ddo-2/cysl-2
GO:0043436	oxoacid metabolic process	6	0.000220262	0.00776423	phy-2/got-2.2/icl-1/hpd-1/ddo-2/cysl-2
GO:0006082	organic acid metabolic process	6	0.000333051	0.00856868	phy-2/got-2.2/icl-1/hpd-1/ddo-2/cysl-2
GO:1901606	alpha-amino acid catabolic process	3	0.000364625	0.00856868	got-2.2/hpd-1/ddo-2
GO:0009063	cellular amino acid catabolic process	3	0.000449988	0.00906404	got-2.2/hpd-1/ddo-2
GO:0006575	cellular modified amino acid metabolic process	3	0.00112191	0.0193719	phy-2/gbh-2/cpt-5
GO:0015807	L-amino acid transport	2	0.0013739	0.0193719	vglu-2/aat-5
GO:1902475	L-alpha-amino acid transmembrane transport	2	0.0013739	0.0193719	vglu-2/aat-5
GO:0055114	oxidation-reduction process	6	0.00200612	0.0257148	phy-2/gbh-2/fmo-2/icl-1/hpd-1/ddo-2
GO:0016054	organic acid catabolic process	3	0.00286166	0.031038	got-2.2/hpd-1/ddo-2
GO:0046395	carboxylic acid catabolic process	3	0.00286166	0.031038	got-2.2/hpd-1/ddo-2
GO:0003333	amino acid transmembrane transport	2	0.00310725	0.0312945	vglu-2/aat-5
GO:0006865	amino acid transport	2	0.00483596	0.0427863	vglu-2/aat-5
GO:1903825	organic acid transmembrane transport	2	0.00515863	0.0427863	vglu-2/aat-5
GO:1905039	carboxylic acid transmembrane transport	2	0.00515863	0.0427863	vglu-2/aat-5
GO:0097164	ammonium ion metabolic process	2	0.00618457	0.0484458	gbh-2/cpt-5
Downregulated hypergravity, upregulated microgravity:
No enriched terms
