# Supplementary material for: Comparative Transcriptomics Identifies Neuronal and Metabolic Adaptations to Hypergravity and Microgravity in Caenorhabditis elegans
Source: iScience. 2020 Nov 25;23(12):101734. doi: 10.1016/j.isci.2020.101734 (PMC7756135; doi:10.1016/j.isci.2020.101734)
Supplement: Table S3. Hub Statistics Obtained from Protein-Protein Network Analysis of Each Differentially Expressed Gene List, Related to Figures 1–4 [file mmc4.xlsx]

## Sheet: Hypergravity - RRHO
Gene	Hub score
Upregulated 10xg and 15xg:
F14H3.6	1
C05C10.5	0.973961
pos-1	0.971846
mei-2	0.95826
clec-91	0.956758
gna-2	0.951164
T05F1.2	0.949859
T01C3.3	0.949484
EEED8.3	0.948522
C01G8.1	0.936356
F32D1.7	0.919628
puf-3	0.906882
W05F2.3	0.905152
gln-6	0.892174
rmd-1	0.877905
T21C9.13	0.876387
mesp-1	0.876084
nos-2	0.865181
F32D1.6	0.827414
R04D3.2	0.785219
E02H4.6	0.772276
cpg-3	0.731004
T06D4.1	0.728854
T24D1.3	0.72261
B0261.7	0.71223
set-22	0.699164
T05B9.1	0.665662
F26G5.1	0.665401
Y75B12B.1	0.655465
F53F8.3	0.64721
gras-1	0.584243
ztf-25	0.571475
vha-18	0.563523
ZK177.1	0.556884
F40G12.11	0.525366
sea-1	0.51334
T19H12.2	0.486633
F11E6.7	0.478857
orc-5	0.47605
pal-1	0.473843
ent-5	0.461459
perm-2	0.455875
Y62H9A.6	0.451266
D1054.10	0.446819
cdk-1	0.423686
flh-3	0.411835
him-3	0.398505
cks-1	0.397595
ZK829.9	0.387453
C17G1.2	0.375374
air-2	0.372719
bath-15	0.366884
Y45F10C.2	0.326661
F55B11.2	0.302746
ptr-2	0.301035
K04G2.10	0.299134
F17E9.4	0.285007
orc-1	0.277332
ZK813.3	0.274883
skr-7	0.261717
dod-23	0.240549
mel-47	0.2387
T12F5.2	0.228624
pash-1	0.220759
clec-222	0.204888
F54D5.5	0.183595
T25E12.6	0.173499
acly-2	0.165655
F54F7.3	0.161034
C13F10.7	0.145616
skr-13	0.144156
B0281.5	0.134752
ife-3	0.10667
rsp-5	0.105406
cav-1	0.0856294
C17E4.2	0.0604561
zyg-9	0.0587382
rsp-4	0.0482214
clec-266	0.040292
ttr-2	0.0319843
cut-3	0.024252
fbxb-24	0.0200177
Y38F1A.6	0.0162666
thn-2	0.0116444
emr-1	0.00974015
dpy-7	0.009488
W03F8.4	0.00684613
nhr-67	0.00402258
T09B4.5	0.00384776
mlt-10	0.00308871
T04F8.8	0.00304403
thn-1	0.00299598
Y105E8B.7	0.00167262
W03F9.4	0.00137942
col-74	0.00118001
W04A8.4	0.00111902
aqp-1	0.000743296
rnh-1.3	0.000581532
R02F11.1	0.000564206
F53B3.5	0.000519564
abu-13	0.000445048
mlt-9	0.000443201
Y37A1B.7	0.000428556
C14A4.9	0.000414188
M03B6.3	0.000387886
F58H1.2	0.00038665
hil-7	0.000374492
lbp-2	0.000246604
phg-1	0.000190379
acs-2	0.000167108
F41F3.3	0.000122827
lam-3	9.13596e-05
col-77	7.49453e-05
col-58	6.27652e-05
F35D2.3	3.71471e-05
R12E2.7	2.93248e-05
F21C10.10	6.19014e-06
C42D4.3	4.33855e-06
gsto-1	4.3046e-06
lbp-3	3.08935e-06
F31D4.5	2.09177e-06
F22B5.4	2.28382e-18
nhr-57	2.28382e-18
Upregulated 10xg only:
fan-1	1
nth-1	0.949182
pms-2	0.943847
atl-1	0.808402
Y65B4BR.8	0.60754
mtss-1	0.480605
snr-4	0.404433
C35D10.13	0.378249
F22E5.9	0.353256
R186.3	0.3315
F42A9.8	0.328982
C18A3.1	0.311519
F53B7.3	0.279927
Y51H7C.7	0.244768
acl-3	0.24296
F38H4.10	0.228374
pbs-2	0.2206
lsl-1	0.192538
F39H11.1	0.180619
his-47	0.176947
mrps-10	0.175235
hpl-1	0.171404
CELE_JC8.4	0.169936
C02B10.4	0.163565
W03G9.2	0.1622
F08F1.9	0.140821
ZK909.3	0.123118
dad-1	0.117349
C48B4.6	0.093597
F42A9.6	0.0869454
C27F2.8	0.067698
ggtb-1	0.0430009
F09E5.11	0.0382157
T23F2.5	0.0309599
txdc-12.1	0.0202096
F20H11.4	0
gst-26	0
spe-17	0
ttr-44	0
unc-76	0
W09C3.7	0
Upregulated 15xg only:
ima-2	1
B0393.3	0.966255
egg-5	0.947462
egg-3	0.917367
F56C9.3	0.861261
zen-4	0.856751
fzy-1	0.837039
air-1	0.826813
mcm-7	0.818995
C04B4.2	0.810079
F14D7.2	0.809725
prom-1	0.797906
klp-15	0.786875
egg-4	0.771664
wee-1.3	0.77156
nos-1	0.728045
C38D4.4	0.705604
gpd-1	0.705271
F07H5.10	0.668803
C36B1.11	0.664401
B0393.6	0.652387
mex-3	0.640098
mcm-2	0.638355
C27D9.1	0.629269
mdf-2	0.612925
Y75D11A.3	0.590053
ima-1	0.589658
dpl-1	0.582674
C41G7.3	0.580431
F33E11.2	0.571062
H21P03.2	0.558112
B0001.7	0.536054
C28A5.1	0.524801
czw-1	0.486577
bath-42	0.485476
mes-4	0.464691
ran-1	0.463426
act-2	0.456213
car-1	0.452225
klp-16	0.449236
K02F6.7	0.439942
smc-6	0.431588
tsp-12	0.428654
meg-2	0.427797
toca-2	0.402518
mlh-1	0.395722
toe-2	0.394935
fbxa-170	0.388244
cyp-31A2	0.387286
ufd-3	0.387011
F30A10.3	0.380317
T28A8.3	0.37562
lst-1	0.370103
Y4C6B.1	0.368083
fsn-1	0.364327
C39E9.12	0.357381
sna-2	0.350131
ubq-1	0.346367
R11H6.5	0.342693
R05H5.3	0.340207
Y24F12A.1	0.307136
klp-7	0.297964
tba-1	0.296731
set-21	0.2954
ceh-83	0.292638
B0464.6	0.287633
tag-298	0.28225
fkh-3	0.281522
F01G4.4	0.275433
K09E3.7	0.267309
pgl-2	0.260308
F25B3.6	0.248354
mdt-30	0.247814
rsp-3	0.246457
hrp-1	0.244768
pas-1	0.242056
fem-2	0.238655
msh-5	0.238466
hcp-4	0.237293
rde-2	0.23637
sqv-5	0.232585
tag-153	0.23078
grp-1	0.229421
Y116A8C.13	0.222758
eri-1	0.220335
glh-1	0.217918
nol-5	0.212737
rskd-1	0.204664
T02G5.12	0.199906
cutc-1	0.199478
rskn-1	0.187997
ptp-2	0.183125
ccf-1	0.182728
gfi-2	0.181911
F55A11.4	0.174649
dnc-1	0.173177
vps-35	0.165357
pkc-3	0.165083
C38C10.2	0.16164
gly-20	0.151244
sti-1	0.146003
tpi-1	0.144765
F59A3.4	0.143417
F52C12.1	0.142922
C47E12.2	0.134042
sygl-1	0.133633
unc-44	0.133404
sqv-1	0.129132
wrm-1	0.127197
spt-5	0.125674
F32D1.5	0.125024
F42A6.5	0.123362
ttb-1	0.115269
aldo-1	0.114825
mdh-2	0.114383
M01E5.4	0.107664
tiar-1	0.103288
hrpu-1	0.103223
B0035.12	0.0934948
T24H10.1	0.082579
gex-2	0.0785923
pyp-1	0.0747119
T04H1.2	0.0696846
lin-36	0.0662999
C01G10.7	0.0640548
dlat-1	0.0626457
cyn-17	0.0619977
dlc-1	0.0618952
lin-28	0.0578093
B0250.5	0.0566963
Y40D12A.1	0.0564414
ppw-1	0.056188
sar-1	0.0555395
K07H8.10	0.054896
mek-1	0.0542334
atz-1	0.0536866
eif-3.E	0.0518035
idha-1	0.0514844
cyc-1	0.0510946
npl-4.1	0.0510098
sdha-1	0.0500283
set-31	0.049049
ifb-1	0.0458966
sup-26	0.0456141
acdh-3	0.0454408
tbc-20	0.0449913
ZK418.9	0.0448811
F33H1.4	0.0440794
nhr-23	0.0436682
atad-3	0.0428101
ucr-1	0.0418671
F47G4.4	0.0399733
C12D8.1	0.0396849
pcyt-1	0.0382873
ags-3	0.0379638
ifa-3	0.0366684
ced-12	0.0328866
T20F5.7	0.0326252
cri-3	0.0321886
dpy-13	0.0321113
F36D4.5	0.0319111
ced-8	0.0290394
osgl-1	0.0288872
F59E12.11	0.0281755
pcca-1	0.0278424
W02D9.6	0.0264661
tag-320	0.025236
col-34	0.0246315
dpf-6	0.0239128
sto-3	0.022363
D2063.1	0.0219025
acdh-10	0.0218365
ZK930.1	0.0211633
scpl-2	0.0189347
F32B5.1	0.018726
T04F8.2	0.0173831
sut-1	0.0147569
let-268	0.0146115
col-94	0.0135352
osm-8	0.0120907
tfg-1	0.0120254
cysl-2	0.0120141
hpd-1	0.0119554
col-93	0.0116949
K04H4.2	0.0114995
ZK1320.9	0.0111461
F53B1.4	0.0102119
col-117	0.0100638
ram-2	0.0100594
F57C2.5	0.00892615
nsy-4	0.00891525
fmo-2	0.00809787
vglu-2	0.00765577
osm-11	0.00749388
Y11D7A.9	0.00721626
dpy-4	0.00709219
F34D10.4	0.00664955
B0507.1	0.00653096
ZK180.6	0.00652529
col-65	0.00644874
T05H4.11	0.00638829
col-14	0.00608659
ham-1	0.0060631
T19D12.6	0.00588257
col-127	0.00582068
D1054.9	0.00574489
C17H11.2	0.00570377
F17A9.4	0.00565458
col-97	0.0056473
Y76A2B.5	0.00553487
F41E6.11	0.00525637
lys-1	0.00512808
Y41D4A.4	0.0050789
Y38E10A.17	0.00488654
lpr-4	0.00458326
ZK1073.1	0.00425512
kal-1	0.00416766
C02E7.7	0.00413292
tram-1	0.00412987
ZC449.1	0.0039718
C46H11.7	0.00393519
gei-13	0.00338204
col-92	0.00313792
B0393.5	0.00293483
cah-4	0.00270802
haf-9	0.00266861
col-41	0.00245536
F15D3.6	0.00240731
C06E7.4	0.0022711
ptr-1	0.00222855
inx-7	0.00195663
abu-8	0.0019353
T17H7.1	0.00182095
hch-1	0.00175978
F11E6.3	0.00165451
dyf-7	0.00156068
grl-10	0.00139791
col-80	0.00132525
aat-5	0.00129806
F32A11.1	0.00121659
cutl-16	0.00113203
col-63	0.00109175
igcm-3	0.00108689
ugt-17	0.000902957
rhy-1	0.000796044
fbxc-36	0.000733441
Y7A9D.1	0.00056016
scl-3	0.000310888
aat-3	0.00027008
erp-1	0.000267495
K08D8.3	0.000125196
flp-22	9.22087e-05
grsp-4	8.08908e-05
F57B7.2	4.44174e-05
oac-54	6.89332e-06
Downregulated 10xg and 15xg:
B0507.8	1
W08A12.4	0.996294
pals-6	0.507944
Y56A3A.33	1.30122e-16
Y45G12C.3	1.24495e-16
pdcd-2	1.17964e-16
gst-5	1.17709e-16
pqn-60	8.56214e-17
F17C11.4	8.51938e-17
F18G5.6	8.51938e-17
K10C2.3	8.23834e-17
R05H10.1	7.9261e-17
gst-20	6.31498e-17
gst-15	6.25366e-17
riok-3	5.54848e-17
F01D4.8	4.70878e-17
ttr-28	3.29808e-17
F26A3.1	3.13106e-17
F09F7.7	2.33508e-17
F36F2.2	1.05724e-17
M176.8	9.67781e-18
lipl-2	4.39161e-18
F56A4.2	3.65968e-18
C05E11.6	0
cnc-6	0
cyp-34A2	0
F31F7.1	0
hpo-15	0
ilys-3	0
sod-5	0
T21F4.1	0
tyr-3	0
Downregulated 10xg only:
N/A: only 1 connection present
Downregulated 15xg only:
rps-29	1
rps-13	0.990858
rps-22	0.963359
rpl-25.1	0.954162
rpl-30	0.908892
rps-12	0.903179
rpl-38	0.885048
mrpl-32	0.621154
mrps-33	0.370432
ncs-3	0.0506362
Y45F10D.4	0.0364179
nhr-105	0.0274516
F21F3.3	0.0257303
C32D5.1	0.0249729
Y40B1B.7	0.0233594
sss-1	0.00725574
T23F11.2	0.00714846
B0379.2	0.00661537
nspd-6	0.00658335
C48E7.7	0.00586564
msp-81	0.00550502
msp-3	0.00549418
msp-19	0.00536009
msp-45	0.0053493
R11E3.1	0.0044695
nspa-1	0.00336467
D1081.4	0.00225394
nspa-8	0.00165925
F44F4.3	0.00143707
R10H10.3	0.00133748
ins-33	0.000684563
D1054.8	7.75312e-05
spp-4	6.94691e-05
T09B4.4	4.39765e-05
F15A4.6	3.82213e-05
C25E10.5	3.81316e-05
T28D6.7	3.12778e-05
ttr-21	3.21174e-06
bre-1	1.23274e-06
F39G3.5	1.12377e-06
nhr-237	3.61231e-17
col-174	2.70923e-17
col-187	2.70923e-17
F58F9.3	2.70923e-17
math-39	1.80616e-17
F20C5.4	9.03078e-18
scav-4	9.03078e-18

## Sheet: Microgravity - |LFC| > 0
Gene	Hub score
Upregulated:
F14H3.6	1
F14D7.2	0.991861
EEED8.3	0.952543
C17E7.4	0.93231
clec-87	0.889482
F53F8.3	0.877894
ceh-49	0.875253
clec-88	0.874631
sea-1	0.859755
Y39B6A.10	0.849285
Y62E10A.17	0.844743
rgs-9	0.843273
T19B10.6	0.837876
Y4C6A.3	0.831844
C01G8.1	0.828987
R04D3.4	0.828101
F14H3.4	0.823441
C37C3.9	0.822095
F26G5.1	0.809401
F14H3.3	0.794254
trcs-1	0.769831
gei-12	0.764317
C36C9.1	0.763925
Y49F6C.8	0.760103
T06D4.1	0.759615
nos-2	0.757888
C01G6.3	0.755865
C04B4.2	0.754578
rsa-1	0.753152
F02H6.3	0.752708
B0416.4	0.73965
C08F8.3	0.737718
W05F2.3	0.724485
btb-6	0.724215
rgs-11	0.722747
flh-3	0.722088
F11E6.7	0.715641
gld-3	0.698109
fkh-3	0.697941
mom-2	0.687491
fkh-4	0.675311
egg-3	0.665283
flh-1	0.660904
mesp-1	0.659841
K04G2.10	0.644101
ceh-83	0.638507
F15A4.10	0.631761
egg-5	0.631044
mcm-7	0.626872
rgs-8.1	0.617035
T27A8.2	0.609879
fbxc-32	0.585039
vet-2	0.58369
orc-5	0.583184
nhr-2	0.582835
taf-11.2	0.581788
skr-14	0.581025
fbxc-50	0.577641
C24D10.5	0.567421
C49F5.3	0.563516
T25E12.6	0.546969
skr-7	0.54457
dgtr-1	0.540586
fbxa-170	0.537323
air-2	0.535471
W06D11.1	0.533372
F43G6.7	0.532543
athp-3	0.528557
T05H10.4	0.518201
egg-4	0.514115
skr-15	0.512759
cpg-4	0.5124
spo-11	0.507147
T24C2.2	0.506558
tag-319	0.50404
wago-1	0.502041
hcp-3	0.491645
mex-3	0.478317
Y54G9A.5	0.473049
R05H5.3	0.471309
kbp-1	0.46444
F43G6.10	0.459169
F02D10.6	0.449234
vet-1	0.448558
C47F8.1	0.443977
ceh-40	0.441951
F33E11.2	0.439169
ccch-5	0.432367
skr-13	0.429547
C50E3.11	0.419407
T13F2.6	0.414047
crn-1	0.412695
dsl-2	0.410359
mei-1	0.406525
F54F7.6	0.40543
syp-2	0.403303
F54D5.5	0.399646
lin-53	0.398373
tsp-12	0.396439
F01F1.11	0.395737
K01G12.3	0.389221
ergo-1	0.381824
polk-1	0.381558
B0281.5	0.359425
F49E8.2	0.345868
ceh-39	0.339876
C48B4.11	0.337174
skr-12	0.333166
R11.4	0.326999
act-2	0.326766
gld-1	0.325663
C30A5.3	0.324254
F10D11.2	0.321549
C28A5.1	0.302314
hpo-3	0.296382
cav-1	0.295268
hil-5	0.29121
ZK1053.4	0.28098
K08E4.2	0.27882
ZC477.5	0.277236
C13F10.6	0.274161
F56D1.1	0.27224
zfp-2	0.269502
orc-3	0.267666
bub-1	0.263386
bub-3	0.253166
brd-1	0.250156
scc-1	0.249669
cyp-13B2	0.249095
Y75B8A.18	0.248888
ptr-2	0.246592
rga-3	0.243248
fan-1	0.240972
ska-1	0.239142
F39B2.1	0.238125
pash-1	0.238098
apx-1	0.237436
B0511.7	0.233425
M01A10.1	0.222945
btb-19	0.220809
B0334.4	0.219955
cyk-4	0.217252
atz-1	0.21573
C39E9.12	0.211859
rbx-1	0.211435
lsd-1	0.207232
sex-1	0.206566
C39E9.11	0.206336
T10E9.2	0.205249
pif-1	0.201723
Y38A10A.6	0.201554
EEED8.12	0.199017
inx-3	0.197227
pup-2	0.19494
C41H7.3	0.194587
cids-1	0.191881
T16G12.4	0.187397
unc-71	0.184341
Y106G6H.16	0.17985
div-1	0.179436
knl-3	0.179131
C35D10.7	0.17881
F33H1.3	0.178525
Y57A10A.8	0.177497
taf-11.1	0.177367
klp-16	0.176869
cin-4	0.171312
spat-1	0.170534
D1081.6	0.168829
set-21	0.166917
T10C6.10	0.164215
phf-31	0.163411
ZK546.5	0.162424
hcp-2	0.162197
clec-266	0.161981
fbxb-84	0.160375
D2024.5	0.157278
F54D5.2	0.155929
cep-1	0.155653
set-12	0.155629
knl-2	0.152726
orc-2	0.150184
C28A5.2	0.149888
sel-10	0.149692
pdp-1	0.148199
C06G4.1	0.138152
com-1	0.137376
srgp-1	0.134562
T24H7.4	0.133756
his-32	0.133075
hpo-9	0.132921
ekl-7	0.132024
hst-6	0.131928
klp-18	0.131267
set-2	0.130606
pptr-1	0.130541
tftc-5	0.127442
his-40	0.126471
bath-9	0.125389
his-63	0.123498
C50E3.5	0.123092
snr-3	0.123003
ZK1098.2	0.122182
gfl-1	0.121775
vps-33.2	0.121618
Y37E11B.3	0.11845
fbxb-24	0.117407
nfya-1	0.113814
msh-5	0.109689
rsp-5	0.107879
nrde-3	0.105821
spr-3	0.105611
ced-8	0.105459
nfyc-1	0.104243
F49C12.9	0.103959
F13B12.1	0.103483
C06A5.6	0.10289
F56D2.2	0.102357
rpb-11	0.101865
mrp-4	0.101398
F44E2.7	0.100917
dpy-28	0.0998696
skr-16	0.0972032
ran-3	0.0966397
skr-21	0.0939495
csb-1	0.0935432
ssup-72	0.09128
pir-1	0.0910684
tag-153	0.0909191
ZK1320.7	0.0905082
cec-5	0.0902388
C16C10.4	0.0901293
prp-38	0.0895059
ztf-11	0.0894767
B0491.1	0.0883294
C04A11.2	0.08576
F01G4.4	0.0854245
snr-2	0.0847166
C41H7.6	0.0847036
W02B8.2	0.0846481
T22C8.4	0.0844475
pbs-2	0.0841484
rnp-5	0.0826978
W03C9.5	0.0818383
F27C1.4	0.0816001
T03F1.1	0.0809269
tbc-2	0.0797654
F28H1.1	0.0794746
his-60	0.0787965
mdt-30	0.0780661
mys-2	0.0780544
his-1	0.0777003
F26G1.1	0.0769693
his-33	0.0768323
fbxb-8	0.0767797
cyn-8	0.07511
fbxc-51	0.0749692
prmt-5	0.0748072
cyh-1	0.0743711
athp-1	0.074251
C55B6.1	0.0716243
ccr-4	0.0712858
T28C6.3	0.0711985
mog-4	0.0699086
his-69	0.069849
C50F4.6	0.0694397
F10E9.5	0.0692542
taf-1	0.0684054
his-66	0.0679181
C06E2.5	0.067707
set-4	0.0658806
C07D10.5	0.065279
cdc-48.2	0.0649648
his-43	0.0644382
rpb-12	0.0643613
his-65	0.0639613
C06E1.1	0.0628478
set-17	0.0621438
his-47	0.0609897
dog-1	0.0584393
F26B1.2	0.0565004
set-10	0.0561973
ubxn-4	0.0558412
swsn-1	0.0554461
let-60	0.0553483
ing-3	0.0544813
hpl-1	0.0539102
vha-7	0.0531947
rfp-1	0.0529378
rde-10	0.0528613
F32B6.3	0.0519732
his-62	0.0513693
xpc-1	0.0491008
swsn-2.1	0.0488987
mom-5	0.0488591
F13A2.4	0.0480841
let-502	0.0475832
fog-1	0.0467333
his-39	0.04645
sys-1	0.0462519
Y39B6A.13	0.0462463
mel-28	0.0462062
F22G12.4	0.0461712
hlh-3	0.0452349
clec-196	0.0451188
C01B12.8	0.0445242
fbxc-36	0.0442292
ptp-2	0.0426189
sem-5	0.0420531
ZC317.7	0.0417806
Y55B1AL.2	0.0413502
sfa-1	0.0410544
vps-35	0.0395225
aka-1	0.0390856
ZC504.3	0.0389318
R05F9.9	0.0389031
dpy-26	0.0386037
npp-16	0.038509
gpr-2	0.0370882
mel-32	0.0369753
R03A10.1	0.0349934
C36A4.5	0.0341237
C56C10.10	0.0334143
W04A8.6	0.0329905
spd-1	0.0313794
aars-2	0.0308269
T25G3.1	0.0306328
ntl-9	0.0306217
C41H7.5	0.0302265
lin-28	0.0297913
moa-2	0.0296918
tag-65	0.0292428
pcm-1	0.0276548
F25B4.5	0.0274912
T27A1.2	0.0270605
rsd-2	0.0263921
dlc-1	0.0253683
saps-1	0.0242999
lin-15B	0.0241642
cash-1	0.023927
rict-1	0.0237333
vps-11	0.0235872
Y57A10A.31	0.0234497
ZK418.9	0.0223772
B0546.2	0.0220227
Y39G8B.2	0.0217503
pod-1	0.0216477
mtm-9	0.0214999
ubxn-1	0.0209303
B0286.3	0.0206468
Y48G10A.2	0.0202489
dot-1.1	0.0199475
T22F3.3	0.0198403
sel-12	0.0193263
hsp-3	0.0193098
B0252.1	0.0192107
stc-1	0.0188013
T26C12.3	0.0186462
alkb-8	0.0184487
spdl-1	0.0178008
dnj-17	0.0177787
E01B7.2	0.0177114
T22B7.4	0.0176604
larp-5	0.017637
F28C10.3	0.0174174
M106.4	0.0170207
F23F1.5	0.016416
T22C8.3	0.0163027
F25H8.2	0.0160637
arf-3	0.0160244
dct-16	0.0160213
itsn-1	0.0155813
tiar-2	0.0150751
nhr-23	0.0148462
H24K24.4	0.0148352
2L52.1	0.0144953
K08H2.4	0.0142637
gck-2	0.0135682
vps-2	0.0132689
R07E4.5	0.0130411
W03F8.4	0.0127882
Y39G10AR.15	0.0125578
cyp-25A1	0.0124466
ceh-74	0.012224
ZK637.14	0.012194
F37B4.10	0.0117134
F32H2.6	0.0113292
cogc-8	0.0110732
T26C11.4	0.0109525
C32D5.3	0.0109506
hch-1	0.0109413
Y41D4A.4	0.0107456
tbc-20	0.0106819
attf-3	0.010527
gst-44	0.00978421
pgp-1	0.0096114
hil-7	0.00918595
C23G10.7	0.00874552
vps-4	0.00823903
E01G4.5	0.00816781
C49C8.5	0.00809469
M88.5	0.00796775
gcsh-1	0.00783633
F28H6.4	0.00748973
T25B9.8	0.00726319
T28D9.3	0.00725666
crh-2	0.00723307
miro-2	0.00698942
C33G3.4	0.00681842
dgn-1	0.00663716
lin-32	0.00655648
lin-25	0.00619905
F19B10.10	0.00618078
F39B2.3	0.00611888
ref-1	0.00607201
W04B5.5	0.00589201
ZK1098.3	0.00576487
trpp-6	0.00564177
nhr-178	0.0055661
T23G5.2	0.0055036
F58F9.3	0.00537485
F09C8.2	0.00534986
efa-6	0.00512301
twk-16	0.00509301
F22B5.10	0.00491306
phip-1	0.0046238
acl-8	0.0045843
copb-2	0.00453554
let-607	0.00452725
nhr-60	0.00384
F21D5.4	0.00349156
F53F1.2	0.00337495
D2013.6	0.00329389
cyp-29A2	0.00327539
F19F10.11	0.00316071
git-1	0.00300147
Y75B8A.10	0.00298761
zip-12	0.00292613
F52D10.2	0.00291723
lap-2	0.00275396
C50F4.4	0.00272803
K09A11.1	0.00267467
F31E8.4	0.00256912
F25B4.4	0.0025037
C56A3.5	0.00249774
tag-320	0.00240633
memb-1	0.00225733
C31E10.5	0.00208316
rgs-5	0.00205753
C39F7.5	0.00201086
Y80D3A.9	0.00195857
T19B4.5	0.00177766
imp-2	0.00175964
B0507.1	0.00168693
Y105E8A.3	0.00164442
K09E9.3	0.00158188
Y39A1A.22	0.00155622
lbp-8	0.00155251
F26F4.9	0.001494
K10B3.5	0.00147877
C56G2.15	0.00143998
ZK792.7	0.00141345
R12B2.2	0.00140449
mrps-22	0.00127377
Y37D8A.12	0.00124577
cyp-25A2	0.00120514
gst-38	0.00119606
C47D12.2	0.00115661
Y54G11A.1	0.00111838
igcm-3	0.00104654
ZK632.10	0.000866481
F31D4.2	0.000771735
Y63D3A.8	0.000694174
unc-50	0.000660271
dhs-23	0.000634356
C05D9.3	0.000605696
T13C5.6	0.000572778
cyp-13A12	0.000523757
M199.2	0.000462123
K07E3.2	0.000406493
cyp-13A6	0.000374061
K01C8.2	0.000365233
F53A2.3	0.000364579
F52H2.6	0.000316602
C50A2.3	0.000300888
dyf-7	0.000230017
F14D7.6	0.000214655
F57B1.6	0.000161317
F27E11.1	0.00014137
F21H7.3	0.000133176
C46G7.1	0.000125509
cyp-13A11	0.000121969
R10E4.11	0.00011405
F01D5.3	7.71234e-05
T23B5.3	7.53329e-05
Y59C2A.3	6.10607e-05
fbxa-141	6.01614e-05
nhr-207	5.84619e-05
ZK836.3	4.41986e-05
R07G3.7	3.62405e-05
clec-104	3.16903e-05
dhs-4	2.82844e-05
dhs-12	2.47956e-05
Downregulated:
egl-21	1
snt-4	0.849225
flp-14	0.815182
flp-5	0.796152
flp-13	0.78681
nlp-8	0.783646
nlp-14	0.734608
flp-24	0.728989
ida-1	0.725931
flp-4	0.71565
snet-1	0.714772
flp-19	0.702381
flp-7	0.699403
flp-21	0.649642
pghm-1	0.638132
flp-3	0.621526
T04C12.3	0.608475
K02F2.5	0.567375
T27C4.1	0.566126
F21D12.3	0.541731
unc-1	0.519197
F09C3.2	0.517562
flp-22	0.504521
nlp-15	0.491309
F58B4.3	0.486708
nlp-37	0.484668
Y44A6D.2	0.477408
nlp-16	0.4691
C33G8.4	0.454389
R05A10.2	0.440805
cab-1	0.42821
nlp-6	0.424166
flp-27	0.420977
T12A7.2	0.419959
kcnl-1	0.402103
R13A5.9	0.383323
dur-1	0.382231
ttr-31	0.368199
T08B1.1	0.360385
mec-2	0.359639
aat-5	0.357829
cdka-1	0.356688
nlp-5	0.34831
K10C2.1	0.346646
daf-7	0.332769
pho-4	0.323416
nac-3	0.313025
nas-31	0.311214
kcnl-2	0.302056
F09E10.7	0.2944
pept-1	0.290338
R07E3.1	0.268864
ckr-2	0.265738
gtl-1	0.263288
rbf-1	0.260165
haf-9	0.257882
C39E9.8	0.250888
F26A3.4	0.241672
T19C3.3	0.239874
prl-1	0.237925
ins-17	0.23231
K11D9.3	0.231262
F41B4.2	0.22156
cal-2	0.220581
T03G6.3	0.220454
klu-1	0.211584
F09B9.4	0.211581
F54D1.6	0.210851
fkh-9	0.210124
K09E4.4	0.205974
C47D2.1	0.20313
C18A11.2	0.198011
F01D5.5	0.195599
K03H1.5	0.193727
W02C12.2	0.188451
aqp-4	0.187622
svh-2	0.185707
rab-37	0.180895
nhl-1	0.179998
C49A9.3	0.176416
fshr-1	0.175138
ncx-4	0.174179
F13H6.1	0.171655
F46H5.7	0.170938
nlp-24	0.165332
pamn-1	0.163304
F58H1.7	0.154363
scd-2	0.153063
smf-3	0.147546
C33A11.1	0.145142
srsx-34	0.144713
kin-29	0.14455
F53F8.4	0.138671
lron-5	0.133412
C31H5.6	0.133069
T19D12.2	0.13304
M04D8.7	0.132839
dig-1	0.132288
ttr-8	0.130079
ptr-24	0.128255
col-117	0.128213
ilys-4	0.127795
F38B2.2	0.126644
clh-2	0.124887
ins-4	0.12413
drn-1	0.121451
ddo-2	0.120831
C16E9.1	0.120522
T07F12.4	0.119973
col-144	0.119949
C03G6.17	0.119057
hpd-1	0.115572
T21C9.6	0.114991
fbxa-24	0.114473
K01C8.1	0.112771
W01B11.6	0.111693
twk-7	0.110678
F58B4.5	0.108926
F20D6.8	0.108902
fmo-1	0.10846
F21C10.9	0.107625
ins-24	0.107246
gon-2	0.105329
ptl-1	0.105167
sma-10	0.100627
icl-1	0.100428
C16D9.1	0.100376
F41E7.7	0.10008
gpa-17	0.0984119
sta-1	0.097541
npr-6	0.0967651
T14A8.2	0.0963905
ifd-2	0.0960887
scav-3	0.0960794
amt-4	0.095427
avr-15	0.0936038
ins-35	0.091175
F46G10.2	0.0898549
trpa-2	0.089457
F58E10.7	0.0885047
acy-2	0.0880313
dat-1	0.0876658
pmp-4	0.0873988
nekl-3	0.087083
ttr-28	0.0859762
str-176	0.0843544
mec-17	0.0834447
col-168	0.0834039
C45B2.2	0.0821936
B0303.11	0.0821124
fard-1	0.081555
pho-6	0.0811378
dhs-15	0.0798847
tsp-15	0.0792029
syx-2	0.0791121
F46C5.2	0.0785323
phat-4	0.0777938
mlt-3	0.0775425
T01E8.1	0.0769221
hum-9	0.0759807
pho-8	0.075819
tbc-16	0.0737457
acs-17	0.0733075
oat-1	0.0705018
vglu-2	0.0703137
pkg-2	0.0692087
ist-1	0.0682569
R05A10.3	0.0682529
gab-1	0.0682233
pph-1	0.0676925
enol-1	0.065351
ins-11	0.0650917
K08D8.3	0.0632771
Y57A10B.1	0.0628394
K02D7.1	0.0628351
F08G5.6	0.0614787
ZK822.5	0.0602055
K03A1.4	0.0586423
grl-4	0.0585131
C30F2.3	0.0584576
Y42A5A.1	0.0582984
C35A11.4	0.0574701
C04F12.8	0.0569436
dhs-14	0.0565186
R07G3.8	0.0553674
cpr-3	0.0549375
dpf-6	0.0541329
col-146	0.0540598
tyr-1	0.0539514
grsp-4	0.0538729
sma-4	0.0536863
C50C3.5	0.0528029
arrd-14	0.0512962
ttr-32	0.0504505
gpa-2	0.0495807
col-145	0.0494105
lin-18	0.0491881
nas-9	0.0491647
C44B7.6	0.0483558
zig-5	0.048197
set-18	0.0475655
F25E5.8	0.0475153
got-1.2	0.0473692
ssr-2	0.0471918
F59D6.7	0.047079
zip-2	0.0466949
grl-21	0.0460538
B0294.1	0.045469
Y12A6A.1	0.0442312
nas-38	0.0438872
F29G6.1	0.0425332
eat-2	0.0422025
Y43E12A.2	0.0416416
F47B8.8	0.0415027
oac-46	0.0411913
tyr-2	0.0410028
Y59C2A.1	0.0407034
clec-72	0.0402706
ugt-21	0.039903
obr-2	0.0396249
gcy-23	0.0394448
F38B7.2	0.0394443
C42D4.3	0.0393116
pcca-1	0.0389142
Y32F6B.1	0.0386265
odr-10	0.0375808
T25G12.3	0.0375666
lys-7	0.0369264
B0454.6	0.0363201
gbh-2	0.0354649
got-2.2	0.034948
ctg-2	0.0349453
clec-1	0.0348916
npr-16	0.0344267
acdh-6	0.0344062
R11F4.1	0.0326487
clec-17	0.0322064
grd-14	0.0315796
VM106R.1	0.0310203
F35B3.4	0.0307555
gst-41	0.030688
abu-8	0.0306702
rcn-1	0.0306175
acp-5	0.03003
abt-2	0.0294916
chil-22	0.0293442
tba-9	0.0284303
daao-1	0.0282948
R04B5.5	0.0282291
C26E1.2	0.0278013
K10H10.4	0.0271307
nlp-29	0.0268615
lon-3	0.0265967
F45D3.4	0.0264246
npr-32	0.0263511
lips-10	0.0260817
F48E8.3	0.0256004
F48G7.5	0.0243661
F02D8.4	0.0241961
F41E6.11	0.0241676
lfe-2	0.0240647
ZK909.3	0.0240032
M60.7	0.0233097
col-54	0.0232957
col-176	0.0230341
phy-2	0.0228518
C32H11.4	0.0227225
Y57A10A.14	0.0226313
spp-1	0.0225068
K10D11.2	0.0222818
C06B3.6	0.022084
W03D8.8	0.022062
C16D9.4	0.0211271
ucr-2.1	0.0211248
nnt-1	0.0209504
nlp-28	0.0207359
F41D9.2	0.0206814
F32H5.4	0.0196536
asp-16	0.0194107
egl-36	0.0193413
EGAP5.1	0.017981
cytb-5.1	0.0176989
col-113	0.017588
C25H3.10	0.0174724
F49B2.6	0.0174543
dod-3	0.0168197
Y73B6A.3	0.0167484
F54C9.7	0.0164115
D2030.2	0.0158496
nlp-35	0.0156091
acs-11	0.0148874
E04F6.6	0.0148352
cysl-2	0.0148105
mrp-3	0.014789
cpt-5	0.0141115
Y22D7AL.16	0.0140751
F14H3.12	0.0139054
pqn-71	0.0137989
scrm-2	0.0137156
clec-42	0.0135265
tre-5	0.0131455
sulp-5	0.0128498
nit-1	0.0128458
H32K16.1	0.0124477
F13B12.4	0.0122752
B0222.1	0.0121259
F56H11.2	0.0118949
bli-2	0.0118842
bli-1	0.0110239
C05E7.1	0.0109913
nas-36	0.0109077
ZK673.2	0.0106731
cwp-4	0.0106139
mai-1	0.0105923
K01D12.5	0.0102029
acc-3	0.00965385
col-186	0.0096386
C29F7.2	0.00949312
T12B3.3	0.00916715
igeg-1	0.00891387
T06G6.6	0.00881097
clec-146	0.00821822
acl-12	0.00808733
C39D10.2	0.0079378
lys-3	0.00787272
ptr-22	0.00777049
col-110	0.00726386
C07E3.3	0.00704943
Y53G8B.2	0.00701477
nduf-7	0.00694827
W08E12.2	0.00694486
Y69H2.10	0.00685124
ZC443.3	0.00668512
clec-218	0.00617886
Y42A5A.3	0.00607518
cyp-34A4	0.00600319
skr-5	0.0059099
W03D2.6	0.00577671
C05G5.1	0.00541564
oac-31	0.00540356
F46G11.1	0.00531883
F47E1.2	0.0053171
D2023.3	0.00529301
R07B1.8	0.00521619
T19D7.5	0.00509302
cpna-4	0.00492104
F57A8.4	0.00489177
K03E6.7	0.00460038
H06I04.6	0.00457051
H09F14.1	0.00449437
K08F8.1	0.0044668
T03F6.4	0.00444658
C46H11.2	0.00426462
C09D1.2	0.00419244
C25E10.4	0.00409141
fmo-2	0.00404604
C30G4.4	0.00373152
pho-12	0.00352548
T28F3.4	0.00344562
oac-29	0.00344432
C07A4.2	0.00316017
F09F7.6	0.00302598
scl-22	0.00294325
thn-1	0.00287394
immt-1	0.00286234
T28C12.6	0.00277245
F55G11.7	0.00267526
cnc-6	0.00243343
grsp-2	0.00221688
F18G5.6	0.00216126
T16H12.9	0.00200472
zig-2	0.00189079
oac-14	0.00180095
F59B10.5	0.00174304
nhr-18	0.00153695
twk-5	0.00153435
rfs-1	0.00145962
pqn-62	0.00143044
mboa-3	0.00142037
T05E12.3	0.00136682
ZC395.5	0.00133168
Y47H10A.5	0.00128352
Y51H7C.13	0.00124844
F32G8.3	0.000961311
M176.4	0.00095013
R01H10.4	0.00083847
tag-147	0.000763296
C38C3.4	0.000741406
C25E10.7	0.000617149
C30B5.6	0.000597295
clu-1	0.000580949
M03E7.2	0.000567749
Y37D8A.3	0.000552329
F09F9.3	0.000546364
cyp-34A2	0.000536751
C32H11.3	0.000408005
Y44A6C.1	0.000380023
col-50	0.000361227
ttr-22	0.000321126
F36D4.4	0.000191265
nhr-134	1.8978e-05
C25H3.1	1.68345e-05
C09D4.2	1.41208e-05
C56C10.6	0
F54H5.2	0
glb-15	0
glb-16	0

## Sheet: Hypergravity vs. Microgravity
Gene	Hub score
Upregulated hypergravity and microgravity:
F14H3.6	1
F14D7.2	0.960137
EEED8.3	0.923579
C17E7.4	0.882821
clec-87	0.87645
clec-88	0.855217
C01G8.1	0.841633
rgs-9	0.819046
T19B10.6	0.818356
F53F8.3	0.814097
Y39B6A.10	0.786796
ceh-49	0.785779
F26G5.1	0.778857
R04D3.4	0.775232
sea-1	0.76992
trcs-1	0.76749
nos-2	0.766846
F14H3.4	0.761756
C01G6.3	0.755383
Y62E10A.17	0.75438
T06D4.1	0.753412
C04B4.2	0.749696
W05F2.3	0.7449
C08F8.3	0.741171
F02H6.3	0.72758
Y49F6C.8	0.721338
F14H3.3	0.713081
mesp-1	0.689722
mom-2	0.689639
flh-3	0.677631
F11E6.7	0.672885
gld-3	0.668308
B0416.4	0.668165
egg-5	0.666128
egg-3	0.659705
btb-6	0.657868
flh-1	0.645418
fkh-3	0.625608
rgs-8.1	0.583341
mcm-7	0.570466
ceh-83	0.567924
K04G2.10	0.566655
egg-4	0.562217
orc-5	0.527655
nhr-2	0.520957
F43G6.7	0.512135
tag-319	0.512078
skr-14	0.509102
skr-7	0.499656
fbxa-170	0.495445
T05H10.4	0.492631
air-2	0.487975
wago-1	0.487805
T25E12.6	0.48745
hcp-3	0.478279
F33E11.2	0.459661
R05H5.3	0.448789
mex-3	0.4337
mei-1	0.411547
T13F2.6	0.41009
F54D5.5	0.398692
syp-2	0.392096
vet-1	0.387106
skr-13	0.386594
F54F7.6	0.378844
tsp-12	0.374183
dsl-2	0.372143
polk-1	0.341227
B0281.5	0.340357
lin-53	0.336211
ceh-39	0.315433
hpo-3	0.312431
C28A5.1	0.301704
act-2	0.3013
cav-1	0.297945
skr-12	0.292005
hil-5	0.290954
ptr-2	0.261634
bub-1	0.234885
pash-1	0.230861
scc-1	0.227462
brd-1	0.22275
C39E9.12	0.212016
B0511.7	0.209427
inx-3	0.199592
atz-1	0.198979
unc-71	0.187189
klp-16	0.184907
knl-3	0.172656
clec-266	0.168004
knl-2	0.161467
div-1	0.159177
set-21	0.150363
klp-18	0.144836
pdp-1	0.141288
bath-9	0.11229
msh-5	0.100962
fbxb-24	0.100812
tag-153	0.0992288
F01G4.4	0.0970959
mrp-4	0.0917612
nrde-3	0.0895666
ced-8	0.0894422
rsp-5	0.0855371
nfya-1	0.0832818
fbxb-8	0.0801042
fbxc-51	0.0786895
cec-5	0.0761042
prp-38	0.0704156
snr-2	0.0599564
mdt-30	0.0549002
fbxc-36	0.0515672
ZC317.7	0.0513132
clec-196	0.0501425
ptp-2	0.04143
F26B1.2	0.0378111
spd-1	0.0331275
vps-35	0.0296433
lin-28	0.020654
ubxn-1	0.0194221
dlc-1	0.0186372
spdl-1	0.0184618
T26C12.3	0.0178763
ZK418.9	0.015339
tbc-20	0.0136104
hch-1	0.0126452
nhr-23	0.011224
hil-7	0.00568008
W03F8.4	0.00375499
B0507.1	0.00173524
Y41D4A.4	0.000508873
igcm-3	0.00046091
dyf-7	0.000218217
F21H7.3	0.000169486
Downregulated hypergravity and microgravity:
gon-2	1
fshr-1	0.347118
cnc-6	0.0430872
ttr-28	0.012832
acp-5	0.0114167
F47B8.8	0.000654825
C25H3.10	2.39177e-16
T04C12.3	2.02478e-16
C47D2.1	1.8223e-16
nlp-37	1.61983e-16
F58E10.7	1.41735e-16
F18G5.6	1.39204e-16
ins-35	1.21487e-16
nhr-18	8.35223e-17
flp-21	8.09913e-17
C09D4.2	6.29581e-17
twk-7	3.03717e-17
C16E9.1	0
C29F7.2	0
cal-2	0
fbxa-24	0
gst-41	0
gtl-1	0
lys-3	0
lys-7	0
sulp-5	0
twk-5	0
ZC395.5	0
Upregulated hypergravity, downregulated microgravity:
hpd-1	1
ddo-2	0.940728
got-2.2	0.864915
icl-1	0.81807
C06B3.6	0.52126
gbh-2	0.414436
cpt-5	0.38224
pcca-1	0.37966
cysl-2	0.371105
phy-2	0.277018
haf-9	0.148311
acs-11	0.140004
F25E5.8	0.135178
abu-8	0.121053
K08D8.3	0.102699
immt-1	0.0948478
F41E6.11	0.0935244
C42D4.3	0.0925153
col-54	0.0813877
K10H10.4	0.080562
F13B12.4	0.0787268
col-144	0.0765769
pqn-71	0.0733881
col-117	0.0701915
fmo-2	0.0487071
oac-14	0.0275027
clec-1	0.00732244
Downregulated hypergravity, upregulated microgravity:
N/A: only 1 connection present
